# Supplementary material for: Movement Disorder Patients with Depression Have Altered Corticostriatal Alpha-Beta Power Response to Reward and Loss
Source: eNeuro. 2026 Jul 9;13(7):ENEURO.0008-26.2026. doi: 10.1523/ENEURO.0008-26.2026 (PMC13364504; doi:10.1523/ENEURO.0008-26.2026)
Supplement: Data Analysis Code — The code/software described in the paper is freely available online at https://github.com/qhelen/MD-Depression-Reward. Download Data Analysis Code, ZIP file. [file eneuro-13-ENEURO.0008-26.2026-s009.zip]

Archive with 10 entries (10 files):
- Code to Share/.DS_Store
- Code to Share/VerbWM_SecondLevelClusters_permutestref_func.m
- Code to Share/VerbWMBaselineStatsV4.m
- Code to Share/VerbWMBDIDiagANOVALME.m
- Code to Share/VerbWMBDIDiagANOVALME_OtherVarStats.m
- Code to Share/VerbWMCorrVIncorrVBaseline_SignificantChannels.m
- Code to Share/VerbWMDepressionOtherVarStats.m
- Code to Share/VerbWMFirstLevelClusters_tTest.m
- Code to Share/VerbWMNeuroPsychTaskPlot.m
- Code to Share/VerbWMSecondLevelClustersCallContainer.m
