# Supplementary material for: Movement Disorder Patients with Depression Have Altered Corticostriatal Alpha-Beta Power Response to Reward and Loss
Source: eNeuro. 2026 Jul 9;13(7):ENEURO.0008-26.2026. doi: 10.1523/ENEURO.0008-26.2026 (PMC13364504; doi:10.1523/ENEURO.0008-26.2026)
Supplement: Data Analysis Code — The code/software described in the paper is freely available online at https://github.com/qhelen/MD-Depression-Reward. Download Data Analysis Code, ZIP file. [file eneuro-13-ENEURO.0008-26.2026-s009.zip › Code to Share/VerbWM_SecondLevelClusters_permutestref_func.m]

function VerbWM_SecondLevelClusters_permutestref_func(brain_rgn,aligntype,trialtype,data_structure,datatype,subjID,powrange,varargin)
savename_add=''; % Default is empty
if ~isempty(varargin)
    for i = 1:2:length(varargin)
        if strcmp(varargin{i},'savename_add')
            savename_add=varargin{i+1};
        end
    end
end

% Compute cluster correction threshold
random_nb=60000; % 60,000 random combinations of all contacts in an ROI, drawn from the 300 shuffles calculated previously for each site
alpha=0.05;

% Load data for all subjects
tMatrix_perm_allsubj=[]; tMatrix_allsubj=[];
for su=1:length(subjID)
    if strcmp(data_structure,'timefreq')
        if strcmp(datatype,'Power')
            filename=[brain_rgn,'_',aligntype,'_',trialtype,'_',subjID{su},'_FirstLevel_tTest_alldata_Cat'];
        elseif strcmp(datatype,'Bursts')
            filename=[brain_rgn,'_Bursts_',aligntype,'_',trialtype,'_',subjID{su},'_FirstLevel_tTest_alldata_Cat'];
        end
    else
        if strcmp(datatype,'Power')
            filename=[powrange,'_',brain_rgn,'_',aligntype,'_',trialtype,'_',subjID{su},'_FirstLevel_tTest_alldata_Cat'];
        elseif strcmp(datatype,'Bursts')
            filename=[powrange,'_',brain_rgn,'_Bursts_',aligntype,'_',trialtype,'_',subjID{su},'_FirstLevel_tTest_alldata_Cat'];
        end
    end
    
    tempload = load(filename);
 
    tMatrix_perm_ch=tempload.tMatrix_perm_ch;
    tMatrix_ch=tempload.tMatrix_ch;

    for ch=1:length(tMatrix_perm_ch)
        % For shuffled permutations: Concatenate frequency x time x permutation x channel matrix
        tMatrix_perm_allsubj = cat(4,tMatrix_perm_allsubj,tMatrix_perm_ch{ch});
        
        % For non-shuffled: Concatenate frequency x time x channel matrix
        tMatrix_allsubj = cat(3,tMatrix_allsubj,tMatrix_ch{ch});
    end
    clear tempload
end

permstat_correct = NaN(random_nb, 1); % Initialization (randomizations x 1), original code had it as randomizations x 1 x number of predictors (which is just 1 in our case)

% Randomization loop
tic
parfor rd = 1:random_nb
    disp(['Randomization # ',num2str(rd)]); tic
    h_matrix = NaN(size(tMatrix_perm_allsubj,1),size(tMatrix_perm_allsubj,2)); % Initialize frequency x time matrix
    t_matrix = NaN(size(tMatrix_perm_allsubj,1),size(tMatrix_perm_allsubj,2)); % Initialize frequency x time matrix

    for ff=1:size(tMatrix_perm_allsubj,1)
        rd_perm = NaN(size(tMatrix_perm_allsubj,4),size(tMatrix_perm_allsubj,2)); % Initialize (channels x time)
    
        for chan = 1:size(tMatrix_perm_allsubj,4) % Loop over channels
            ichan = randperm(size(tMatrix_perm_allsubj,3), 1); % We take a random permutation for each contact
            rd_perm(chan,:) = squeeze(tMatrix_perm_allsubj(ff, :, ichan, chan)); % Channel x Time
        end

        % MATLAB default is two-tailed test w/ alpha of 0.05
        [h,~,~,stats] = ttest(rd_perm); % T-test (over channels, returns a t-value for each time index)

        h_matrix(ff,:)=h;
        t_matrix(ff,:)=stats.tstat;
    end
    h=[]; stats=[];

    % Compute t-value threshold from p-value threshold (two-sided, dependent samples)
    num_channels = size(tMatrix_perm_allsubj,4);
    tThreshold = abs(tinv((1-alpha/2), num_channels-1)); %using total N-1 number of channels for DF
        
    % Find positive clusters (must be done separately in case positive and
    % negative clusters are connected)
    pos_t_idx = find(t_matrix > tThreshold);
    pos_h_matrix = zeros(size(h_matrix));
    pos_h_matrix(pos_t_idx) = 1;
    
    L_pos = spm_bwlabel(pos_h_matrix); %% Find clusters (number indices of each identified cluster with a number)
    

    % Find negative clusters
    neg_t_idx = find(t_matrix < -tThreshold);
    neg_h_matrix = zeros(size(h_matrix));
    neg_h_matrix(neg_t_idx) = 1;
    
    L_neg = spm_bwlabel(neg_h_matrix); %% Find clusters (number indices of each identified cluster with a number), includes both negative and positive clusters
    
    
    % Analyze all clusters (numbered in L)
    clusternum_pos = max(L_pos,[],'all'); % Count positive clusters
    clusternum_neg = max(L_neg,[],'all'); % Count negative clusters
    
    stats_summary_pos = NaN(clusternum_pos,1); % Initialization
    stats_summary_neg = NaN(clusternum_neg,1); % Initialization
    stats_summary_tmp = [];
    
    for k = 1:clusternum_pos % Positive clusters
        stats_summary_pos(k,:) = sum(t_matrix(L_pos==k)); % Sum t-values of cluster
    end
    for k = 1:clusternum_neg % Negative clusters
        stats_summary_neg(k,:) = sum(t_matrix(L_neg==k)); % Sum t-values of cluster
    end
    stats_summary_tmp = [stats_summary_pos;stats_summary_neg];
    
    % Fill the cluster matrix
    if isempty(stats_summary_tmp) % There is no cluster
        permstat_correct(rd) = 0; 
    else % Find the biggest cluster
        [~,max_idx] = max(abs(stats_summary_tmp));
        permstat_correct(rd) = abs(stats_summary_tmp(max_idx)); % Sum t-values of the biggest cluster 
        % Storing absolute value of t-value sum for ease of use of permstat_correct 
        % to get absolute threshold from percentile function

    end
    toc;
end
toc

%% Non-shuffled statistics

% Loop over frequencies
h_matrix = NaN(size(tMatrix_allsubj,1),size(tMatrix_allsubj,2)); % Initialize frequency x time matrix
t_matrix = NaN(size(tMatrix_allsubj,1),size(tMatrix_allsubj,2)); % Initialize frequency x time matrix
avg_tMatrix = NaN(size(tMatrix_allsubj,1),size(tMatrix_allsubj,2)); % Initialize frequency x time matrix
for ff=1:size(tMatrix_allsubj,1)
    avg_tMatff = squeeze(mean(tMatrix_allsubj(ff,:,:),3,'omitnan')); % Keep time course, average t-values over channels
    [h,~,~,stats] = ttest(squeeze(tMatrix_allsubj(ff,:,:))'); % T-test (over channels, returns a t-value for each time index)
    
    h_matrix(ff,:)=h;
    t_matrix(ff,:)=stats.tstat;
    avg_tMatrix(ff,:)=avg_tMatff;
end
h=[]; stats=[];

% Compute t-value threshold from p-value threshold (two-sided, dependent samples)
num_channels = size(tMatrix_allsubj,3);
tThreshold = abs(tinv((1-alpha/2), num_channels-1)); %using total N-1 number of channels for DF


% Find positive clusters (must be done separately in case positive and
% negative clusters are connected)
pos_t_idx = find(t_matrix > tThreshold);
pos_h_matrix = zeros(size(h_matrix));
pos_h_matrix(pos_t_idx) = 1;

L_pos = spm_bwlabel(pos_h_matrix); %% Find clusters (number indices of each identified cluster with a number)


% Find negative clusters
neg_t_idx = find(t_matrix < -tThreshold);
neg_h_matrix = zeros(size(h_matrix));
neg_h_matrix(neg_t_idx) = 1;

L_neg = spm_bwlabel(neg_h_matrix); %% Find clusters (number indices of each identified cluster with a number), includes both negative and positive clusters


%% Cecchi verson of p-threshold
% Count all clusters (numbered in L)
clusternum_pos = max(L_pos,[],'all'); % Count positive clusters
clusternum_neg = max(L_neg,[],'all'); % Count negative clusters
clusternum_tot = clusternum_pos + clusternum_neg;

% Initialization
stats_summary_pos = cell(clusternum_pos,3); 
stats_summary_neg = cell(clusternum_neg,3); 

clusteridx_store = {};
mean_tVal=[];
t_stat_sig=[]; p_val_sig=[]; % Initialization of cluster statistics

% Positive clusters
for k = 1:clusternum_pos % Analyze all clusters (numbered in L_pos)
    stats_summary_pos{k,1} = mean(avg_tMatrix(L_pos == k)); % (1) Mean of cluster 
    if strcmp(data_structure,'bandavg')
        time_idx = find(L_pos == k); % Get cluster time indices
        stats_summary_pos{k,2} = time_idx; % (2) Cluster indices
    else
        [row_idx,col_idx] = find(L_pos == k); % Get 2D cluster indices
        stats_summary_pos{k,2} = [row_idx,col_idx]; % (2) Cluster indices
    end
    stats_summary_pos{k,3} = sum(t_matrix(L_pos == k)); % (3) Sum of t-values of cluster

    if ~isempty(permstat_correct) % Permutation correction
        
        abs_thresh = prctile(permstat_correct(:, 1), 100-(alpha/clusternum_tot)*100); % Bonferroni correct for number of clusters
        
        if abs(stats_summary_pos{k,3}) > abs_thresh % Cluster significant
            t_stat_sig(end+1) = stats_summary_pos{k,3}; % Sum t-values of cluster
            
            randgreater_count = length(find(permstat_correct(:,1) > abs(stats_summary_pos{k,3})));
            p_val_sig(end+1) = (randgreater_count+1) / (length(permstat_correct(:,1))+1);
            clusteridx_store{end+1} = stats_summary_pos{k,2};
            mean_tVal(end+1) = stats_summary_pos{k,1};
        end
        
    else % No correction
        disp('No correction, empty permstat_correct')
    end
end

% Negative clusters
for k = 1:clusternum_neg % Analyze all clusters (numbered in L_neg)
    stats_summary_neg{k,1} = mean(avg_tMatrix(L_neg == k)); % (1) Mean of cluster 
    if strcmp(data_structure,'bandavg')
        time_idx = find(L_neg == k); % Get cluster time indices
        stats_summary_neg{k,2} = time_idx; % (2) Cluster indices
    else
        [row_idx,col_idx] = find(L_neg == k); % Get 2D cluster indices
        stats_summary_neg{k,2} = [row_idx,col_idx]; % (2) Cluster indices
    end
    stats_summary_neg{k,3} = sum(t_matrix(L_neg == k)); % (3) Sum of t-values of cluster

    if ~isempty(permstat_correct) % Permutation correction
        
        abs_thresh = prctile(permstat_correct(:, 1), 100-(alpha/clusternum_tot)*100); % Bonferroni correct for number of clusters
        
        if abs(stats_summary_neg{k,3}) > abs_thresh % Cluster significant
            t_stat_sig(end+1) = stats_summary_neg{k,3}; % Sum t-values of cluster
            
            randgreater_count = length(find(permstat_correct(:,1) > abs(stats_summary_neg{k,3})));
            p_val_sig(end+1) = (randgreater_count+1) / (length(permstat_correct(:,1))+1);
            clusteridx_store{end+1} = stats_summary_neg{k,2};
            mean_tVal(end+1) = stats_summary_neg{k,1};
        end
        
    else % No correction
        disp('No correction, empty permstat_correct')
    end
end

% Sort clusters in order of significance
[t_stat_sig_sort,sort_idx] = sort(abs(t_stat_sig),'descend');
p_val_sig_sort = p_val_sig(sort_idx);
sig_clusters = clusteridx_store(sort_idx);
mean_tVal_sort = mean_tVal(sort_idx);

if strcmp(data_structure,'timefreq')
    if strcmp(datatype,'Power')
        SaveName=[brain_rgn,'_',aligntype,'_',trialtype,'_Clusters_permutestref_Cecchi',savename_add];
    elseif strcmp(datatype,'Bursts')
        SaveName=[brain_rgn,'_Bursts_',aligntype,'_',trialtype,'_Clusters_permutestref_Cecchi',savename_add];
    end
else
    if strcmp(datatype,'Power')
        SaveName=[powrange,'_',brain_rgn,'_',aligntype,'_',trialtype,'_Clusters_permutestref_Cecchi',savename_add];
    elseif strcmp(datatype,'Bursts')
        SaveName=[powrange,'_',brain_rgn,'_Bursts_',aligntype,'_',trialtype,'_Clusters_permutestref_Cecchi',savename_add];
    end
end
save(SaveName,'t_stat_sig_sort','p_val_sig_sort','sig_clusters','mean_tVal_sort','avg_tMatrix','clusternum_tot');

end
