# Supplementary material for: Movement Disorder Patients with Depression Have Altered Corticostriatal Alpha-Beta Power Response to Reward and Loss
Source: eNeuro. 2026 Jul 9;13(7):ENEURO.0008-26.2026. doi: 10.1523/ENEURO.0008-26.2026 (PMC13364504; doi:10.1523/ENEURO.0008-26.2026)
Supplement: Data Analysis Code — The code/software described in the paper is freely available online at https://github.com/qhelen/MD-Depression-Reward. Download Data Analysis Code, ZIP file. [file eneuro-13-ENEURO.0008-26.2026-s009.zip › Code to Share/VerbWMBaselineStatsV4.m]

%% VerbWMStats
% Load variables
powvers='V4'; % Default
% powvers='V4 Superlet';

aligntype='FdbckOn';
powrange='Alpha-Beta';
trialtype='AllEmotion';
tasktype='twoback';
burst_tf=false;
blockcat=true;

disorder1='All Subj';
disorder2='';

dep_req=[];
impairment_req=[];

if burst_tf==true
    if isempty(dep_req)
        SaveName=['Combined Two Back Bursting ',disorder1,' ',powvers];
    else
        SaveName=['Combined Two Back Bursting ',disorder1,' ',powvers,' ',dep_req,' DS'];
    end
    
    if ~isempty(impairment_req)
        SaveName=[SaveName,' ',impairment_req];
    end
    WorkspaceSaveDir=['/Volumes/easystore/PD Working Memory/Workspaces/Bursting/'];
elseif burst_tf==false
    if isempty(dep_req)
        SaveName=['Combined Two Back ',disorder1,' ',powvers];
    else
        SaveName=['Combined Two Back ',disorder1,' ',powvers,' ',dep_req,' DS'];
    end
    
    if ~isempty(impairment_req)
        SaveName=[SaveName,' ',impairment_req];
    end
    WorkspaceSaveDir=['/Volumes/easystore/PD Working Memory/Workspaces/'];
end

if blockcat==true
    SaveName=[SaveName,' Cat'];
end

load([WorkspaceSaveDir,aligntype,' ',trialtype,' ',SaveName,' ',powrange,' Workspace'],'alldatachan1','alldatachan2','alldatachan3','ChannelNamesComb','chancount');
BL_disord1 = load([WorkspaceSaveDir,aligntype,' Full ',SaveName,' ',powrange,' Workspace'],'alldatachan1','alldatachan2','alldatachan3','ChannelNamesComb','chancount'); % Load combined correct/incorrect for baseline
disord1_alldatachan1=alldatachan1;
disord1_alldatachan2=alldatachan2;
disord1_alldatachan3=alldatachan3;
disord1_chancount=chancount;


if ~isempty(disorder2)
    if burst_tf==true
        if isempty(dep_req)
            SaveName=['Combined Two Back Bursting ',disorder2,' ',powvers];
        else
            SaveName=['Combined Two Back Bursting ',disorder2,' ',powvers,' ',dep_req,' DS'];
        end
        
        if ~isempty(impairment_req)
            SaveName=[SaveName,' ',impairment_req];
        end
        WorkspaceSaveDir=['/Volumes/easystore/PD Working Memory/Workspaces/Bursting/'];
    elseif burst_tf==false
        if isempty(dep_req)
            SaveName=['Combined Two Back ',disorder2,' ',powvers];
        else
            SaveName=['Combined Two Back ',disorder2,' ',powvers,' ',dep_req,' DS'];
        end
        
        if ~isempty(impairment_req)
            SaveName=[SaveName,' ',impairment_req];
        end
        WorkspaceSaveDir=['/Volumes/easystore/PD Working Memory/Workspaces/'];
    end
    
    if blockcat==true
        SaveName=[SaveName,' Cat'];
    end

    load([WorkspaceSaveDir,aligntype,' ',trialtype,' ',SaveName,' ',powrange,' Workspace'],'alldatachan1','alldatachan2','alldatachan3','ChannelNamesComb','chancount');
    BL_disord2 = load([WorkspaceSaveDir,aligntype,' Full ',SaveName,' ',powrange,' Workspace'],'alldatachan1','alldatachan2','alldatachan3','ChannelNamesComb','chancount'); % Load combined correct/incorrect for baseline
    disord2_alldatachan1=alldatachan1;
    disord2_alldatachan2=alldatachan2;
    disord2_alldatachan3=alldatachan3;
    disord2_chancount=chancount;
end

clear alldatachan1 alldatachan2 alldatachan3 chancount


avgtype='avg';

if burst_tf==true
    DataSaveDir=['/Volumes/easystore/PD Working Memory/PD v NonPD Statistics/',aligntype,'/Bursting/',powrange,'/TwoBack/'];
elseif burst_tf==false
    DataSaveDir=['/Volumes/easystore/PD Working Memory/PD v NonPD Statistics/',aligntype,'/',powrange,'/TwoBack/'];
end

%% Load baseline time range
%
if strcmp(aligntype,'FdbckOn')
    avg_base_timediff=[];
    DataDir=['/Volumes/easystore/PD Working Memory/Z-Score Data/',powvers,'/'];
    impairment_req=[]; dep_req=[]; ADM_req=[]; medsplit=[]; zeroback_match=[];
    
    % Disorder 1
    [~,~,subj2use_raw] = xlsread('/Users/helenqian/Documents/PD Working Memory/VerbWMSubjectList.xlsx','AllSubj');
    
    [subj,block] = getsubj_2use(subj2use_raw,disorder1,tasktype,ChannelNamesComb,impairment_req,dep_req,ADM_req,medsplit,zeroback_match,'blockcat',blockcat);

    if blockcat==true
        [~,~,~,trialtimesallcomb,TaskTimingHeaders] = VerbWMSortWordLineTimingOnlyBlockCat(tasktype,subj,block,DataDir,trialtype,aligntype,SaveName);
    elseif blockcat==false
        [~,~,~,trialtimesallcomb,TaskTimingHeaders] = VerbWMSortWordLineTimingOnly(tasktype,subj,block,DataDir,trialtype,aligntype,SaveName);
    end
    
    [disord1_timediff_subj,disord1_avg_timediff,disord1_timediff_subj_intertr] = get_baseline_timing(TaskTimingHeaders,trialtimesallcomb);

    
    % Disorder 2
    if ~isempty(disorder2)
        [~,~,subj2use_raw] = xlsread('/Users/helenqian/Documents/PD Working Memory/VerbWMSubjectList.xlsx','AllSubj');
        
        [subj,block] = getsubj_2use(subj2use_raw,disorder2,tasktype,ChannelNamesComb,impairment_req,dep_req,ADM_req,medsplit,zeroback_match,'blockcat',blockcat);
        
        if blockcat==true
            [~,~,~,trialtimesallcomb,TaskTimingHeaders] = VerbWMSortWordLineTimingOnlyBlockCat(tasktype,subj,block,DataDir,trialtype,aligntype,SaveName);
        elseif blockcat==false
            [~,~,~,trialtimesallcomb,TaskTimingHeaders] = VerbWMSortWordLineTimingOnly(tasktype,subj,block,DataDir,trialtype,aligntype,SaveName);
        end
        
        [disord2_timediff_subj,disord2_avg_timediff,disord2_timediff_subj_intertr] = get_baseline_timing(TaskTimingHeaders,trialtimesallcomb);

        if disord2_avg_timediff==disord1_avg_timediff
            avg_base_timediff=disord1_avg_timediff;
        else
            disp('Disorder 1 and 2 have different time diff')
        end
        
    else
        avg_base_timediff=disord1_avg_timediff;
    end
end
%}

%% Average over peak and baseline period

% Cluster based time windows
if strcmp(aligntype,'FdbckOn')
    timeframe_name='Cluster Times Extended';
    clusterver='twolevel';
    if strcmp(disorder1,'All Subj')
        timeframe = get_VerbWMCorrIncorrClusterTimes(ChannelNamesComb,disorder1,aligntype,blockcat,clusterver,powrange);
        
        timeframe1=timeframe;
        timeframe2=timeframe;
    end
    
     timeframe_base=[(201+avg_base_timediff):(201+avg_base_timediff+200)]; % End of fixation time through the end of 2 second intertrial period
end

        
% Initialize
disord1_powBL=cell(length(ChannelNamesComb),1);
disord2_powBL=cell(length(ChannelNamesComb),1);

disord1_powPeakAvg_1=cell(length(ChannelNamesComb),1); disord1_powPeakAvg_2=cell(length(ChannelNamesComb),1); disord1_powPeakAvg_3=cell(length(ChannelNamesComb),1); 
disord2_powPeakAvg_1=cell(length(ChannelNamesComb),1); disord2_powPeakAvg_2=cell(length(ChannelNamesComb),1); disord2_powPeakAvg_3=cell(length(ChannelNamesComb),1); 

disord1_powBLzb_1=cell(length(ChannelNamesComb),1); disord1_powBLzb_2=cell(length(ChannelNamesComb),1); disord1_powBLzb_3=cell(length(ChannelNamesComb),1);
disord2_powBLzb_1=cell(length(ChannelNamesComb),1); disord2_powBLzb_2=cell(length(ChannelNamesComb),1); disord2_powBLzb_3=cell(length(ChannelNamesComb),1);

disord1_powPeakAvgzb_1=cell(length(ChannelNamesComb),1); disord1_powPeakAvgzb_2=cell(length(ChannelNamesComb),1); disord1_powPeakAvgzb_3=cell(length(ChannelNamesComb),1); 
disord2_powPeakAvgzb_1=cell(length(ChannelNamesComb),1); disord2_powPeakAvgzb_2=cell(length(ChannelNamesComb),1); disord2_powPeakAvgzb_3=cell(length(ChannelNamesComb),1); 


% Average over times

% Baseline (combined correct/incorrect)
for reg=1:length(ChannelNamesComb)
    disord1_powBL{reg}=nanmean(BL_disord1.alldatachan1{reg}(:,timeframe_base),2);
end
if ~isempty(disorder2)
    for reg=1:length(ChannelNamesComb)
        disord2_powBL{reg}=nanmean(BL_disord2.alldatachan1{reg}(:,timeframe_base),2);
    end
end

% Peak avg
for reg=1:length(ChannelNamesComb)
    disord1_powPeakAvg_1{reg}=nanmean(disord1_alldatachan1{reg}(:,timeframe1{reg}),2);
    disord1_powPeakAvg_2{reg}=nanmean(disord1_alldatachan2{reg}(:,timeframe1{reg}),2);
    if ~isempty(disord1_alldatachan3{reg})
        disord1_powPeakAvg_3{reg}=nanmean(disord1_alldatachan3{reg}(:,timeframe1{reg}),2);
    end
end

if ~isempty(disorder2)
    for reg=1:length(ChannelNamesComb)
        disord2_powPeakAvg_1{reg}=nanmean(disord2_alldatachan1{reg}(:,timeframe2{reg}),2);
        disord2_powPeakAvg_2{reg}=nanmean(disord2_alldatachan2{reg}(:,timeframe2{reg}),2);
        if ~isempty(disord2_alldatachan3{reg})
            disord2_powPeakAvg_3{reg}=nanmean(disord2_alldatachan3{reg}(:,timeframe2{reg}),2);
        end
    end
end


%% Boxplots and sign rank test for baseline vs peak
BoxSaveDir=[DataSaveDir,'Base v Peak Boxplots/'];

if exist(BoxSaveDir,'dir')~=7
    mkdir(BoxSaveDir);
end

% Correct vs baseline
SaveName=[disorder1,' twoback ',timeframe_name,' ',aligntype,' ',powrange,' (',trialtype,')'];
if burst_tf==true
    SaveName=[SaveName,' Bursting'];
end
if contains(powvers,'Superlet')
    SaveName=[SaveName,' ',powvers];
end
if blockcat==true
    SaveName=[SaveName,' Cat'];
end

allstats_disord1=[]; allstats_disord2=[];

purple1=[88 76 91]./100;
purple2=[50 0 50]./100;

for ii=1:length(ChannelNamesComb)
    f1=figure;
    hold on
    [P_disord1{ii},h_disord1{ii},stats_disord1{ii}]=signrank(disord1_powBL{ii},disord1_powPeakAvg_1{ii});
    [~,P_disord1_t{ii},ci_disord1_t{ii},~] = ttest(disord1_powPeakAvg_1{ii},disord1_powBL{ii});
    
    if isfield(stats_disord1{ii},'zval')
        zval=stats_disord1{ii}.zval;
    else
        zval=NaN;
    end
    allstats_disord1(:,ii)=[P_disord1{ii}; zval; nanmean(disord1_powPeakAvg_1{ii}-disord1_powBL{ii}); ci_disord1_t{ii}(1); ci_disord1_t{ii}(2)];
        
    g1 = repmat({[powrange,' Power Baseline ',disorder1]},length(disord1_powBL{ii}),1);
    g2 = repmat({[powrange,' Power Peak_Dip ',disorder1]},length(disord1_powPeakAvg_1{ii}),1);
    g=[g1;g2];
    boxplot([(disord1_powBL{ii});(disord1_powPeakAvg_1{ii})],g);
    coordLineStyle = 'k.';
    parallelcoords([(disord1_powBL{ii}),(disord1_powPeakAvg_1{ii})], 'Color', 0.7*[1 1 1], 'LineStyle', '-',...
    'Marker', '.', 'MarkerSize', 10);
    savenamesum=[ChannelNamesComb{ii},' ',SaveName,' Baseline v Peak_Dip Boxplot'];
    title([savenamesum,' P=',num2str(P_disord1{ii})]);
    subtitle(['t-test P=',num2str(P_disord1_t{ii})]);

    saveas(f1,[BoxSaveDir,savenamesum]);
    saveas(f1,[BoxSaveDir,savenamesum],'png');
    close
    
    % Violin plot
    f1=figure;
    hold on
    title([savenamesum,' P=',num2str(P_disord1{ii}),' Violin']);
    subtitle(['t-test P=',num2str(P_disord1_t{ii})]);
    violinobj = violinplot([(disord1_powBL{ii});(disord1_powPeakAvg_1{ii})],g, 'QuartileStyle','shadow','BoxColor',[0 0 0],'GroupOrder',unique(g,'stable'),'EdgeColor',[1 1 1],'ViolinColor',[purple1; 0.7 0.8 1]);
    violinobj(1,1).ScatterPlot.MarkerFaceColor=purple2;
    violinobj(1,2).ScatterPlot.MarkerFaceColor='b';

    saveas(f1,[BoxSaveDir,savenamesum,' Violin']);
    saveas(f1,[BoxSaveDir,savenamesum,' Violin'],'png'); close
    
end

if ~isempty(disorder2)
    SaveName=[disorder2,' twoback ',timeframe_name,' ',aligntype,' ',powrange,' (',trialtype,')'];
    if burst_tf==true
        SaveName=[SaveName,' Bursting'];
    end
    if contains(powvers,'Superlet')
        SaveName=[SaveName,' ',powvers];
    end
    if blockcat==true
        SaveName=[SaveName,' Cat'];
    end
    
for ii=1:length(ChannelNamesComb)
    f1=figure;
    hold on
    [P_disord2{ii},h_disord2{ii},stats_disord2{ii}]=signrank(disord2_powBL{ii},disord2_powPeakAvg_1{ii});
    [~,P_disord2_t{ii},ci_disord2_t{ii},~] = ttest(disord2_powPeakAvg_1{ii},disord2_powBL{ii});

    if isfield(stats_disord2{ii},'zval')
        zval=stats_disord2{ii}.zval;
    else
        zval=NaN;
    end
    allstats_disord2(:,ii)=[P_disord2{ii}; zval; nanmean(disord2_powPeakAvg_1{ii}-disord2_powBL{ii}); ci_disord2_t{ii}(1); ci_disord2_t{ii}(2)];
    
    g1 = repmat({[powrange,' Power Baseline ',disorder2]},length(disord2_powBL{ii}),1);
    g2 = repmat({[powrange,' Power Peak_Dip ',disorder2]},length(disord2_powPeakAvg_1{ii}),1);
    g=[g1;g2];
    boxplot([(disord2_powBL{ii});(disord2_powPeakAvg_1{ii})],g);
    coordLineStyle = 'k.';
    parallelcoords([(disord2_powBL{ii}),(disord2_powPeakAvg_1{ii})], 'Color', 0.7*[1 1 1], 'LineStyle', '-',...
    'Marker', '.', 'MarkerSize', 10);
    savenamesum=[ChannelNamesComb{ii},' ',SaveName,' Baseline v Peak_Dip Boxplot'];
    title([savenamesum,' P=',num2str(P_disord2{ii})]);
    subtitle(['t-test P=',num2str(P_disord2_t{ii})]);

    saveas(f1,[BoxSaveDir,savenamesum]);
    saveas(f1,[BoxSaveDir,savenamesum],'png');
    close
    
    % Violin plot
    f1=figure;
    hold on
    title([savenamesum,' P=',num2str(P_disord2{ii}),' Violin']);
    subtitle(['t-test P=',num2str(P_disord2_t{ii})]);
    violinobj = violinplot([(disord2_powBL{ii});(disord2_powPeakAvg_1{ii})],g, 'QuartileStyle','shadow','BoxColor',[0 0 0],'GroupOrder',unique(g,'stable'),'EdgeColor',[1 1 1],'ViolinColor',[purple1; 0.7 0.8 1]);
    violinobj(1,1).ScatterPlot.MarkerFaceColor=purple2;
    violinobj(1,2).ScatterPlot.MarkerFaceColor='b';
    
    saveas(f1,[BoxSaveDir,savenamesum,' Violin']);
    saveas(f1,[BoxSaveDir,savenamesum,' Violin'],'png'); close
end
end

% Incorrect vs baseline
SaveName=[disorder1,' twoback ',timeframe_name,' ',aligntype,' ',powrange,' (',trialtype,')'];
if burst_tf==true
    SaveName=[SaveName,' Bursting'];
end
if contains(powvers,'Superlet')
    SaveName=[SaveName,' ',powvers];
end
if blockcat==true
    SaveName=[SaveName,' Cat'];
end

allstats_disord1=[]; allstats_disord2=[];

for ii=1:length(ChannelNamesComb)
    f1=figure;
    hold on
    [P_disord1{ii},h_disord1{ii},stats_disord1{ii}]=signrank(disord1_powBL{ii},disord1_powPeakAvg_2{ii});
    [~,P_disord1_t{ii},ci_disord1_t{ii},~] = ttest(disord1_powPeakAvg_2{ii},disord1_powBL{ii});
    
    if isfield(stats_disord1{ii},'zval')
        zval=stats_disord1{ii}.zval;
    else
        zval=NaN;
    end
    allstats_disord1(:,ii)=[P_disord1{ii}; zval; nanmean(disord1_powPeakAvg_2{ii}-disord1_powBL{ii}); ci_disord1_t{ii}(1); ci_disord1_t{ii}(2)];
    
    g1 = repmat({[powrange,' Power Baseline ',disorder1]},length(disord1_powBL{ii}),1);
    g2 = repmat({[powrange,' Power Peak_Dip ',disorder1]},length(disord1_powPeakAvg_2{ii}),1);
    g=[g1;g2];
    boxplot([(disord1_powBL{ii});(disord1_powPeakAvg_2{ii})],g);
    coordLineStyle = 'k.';
    parallelcoords([(disord1_powBL{ii}),(disord1_powPeakAvg_2{ii})], 'Color', 0.7*[1 1 1], 'LineStyle', '-',...
    'Marker', '.', 'MarkerSize', 10);
    savenamesum=[ChannelNamesComb{ii},' ',SaveName,' Baseline v Peak_Dip Incorrect Boxplot'];
    title([savenamesum,' P=',num2str(P_disord1{ii})]);
    subtitle(['t-test P=',num2str(P_disord1_t{ii})]);

    saveas(f1,[BoxSaveDir,savenamesum]);
    saveas(f1,[BoxSaveDir,savenamesum],'png');
    close
    
    
    % Violin plot
    f1=figure;
    hold on
    title([savenamesum,' P=',num2str(P_disord1{ii}),' Violin']);
    subtitle(['t-test P=',num2str(P_disord1_t{ii})]);
    violinobj = violinplot([(disord1_powBL{ii});(disord1_powPeakAvg_2{ii})],g, 'QuartileStyle','shadow','BoxColor',[0 0 0],'GroupOrder',unique(g,'stable'),'EdgeColor',[1 1 1],'ViolinColor',[purple1; 1 0.8 0.8]);
    violinobj(1,1).ScatterPlot.MarkerFaceColor=purple2;
    violinobj(1,2).ScatterPlot.MarkerFaceColor='r';
    
    saveas(f1,[BoxSaveDir,savenamesum,' Violin']);
    saveas(f1,[BoxSaveDir,savenamesum,' Violin'],'png'); close
end

if ~isempty(disorder2)
    SaveName=[disorder2,' twoback ',timeframe_name,' ',aligntype,' ',powrange,' (',trialtype,')'];
    if burst_tf==true
        SaveName=[SaveName,' Bursting'];
    end
    if contains(powvers,'Superlet')
        SaveName=[SaveName,' ',powvers];
    end
    if blockcat==true
        SaveName=[SaveName,' Cat'];
    end

for ii=1:length(ChannelNamesComb)
    f1=figure;
    hold on
    [P_disord2{ii},h_disord2{ii},stats_disord2{ii}]=signrank(disord2_powBL{ii},disord2_powPeakAvg_2{ii});
    [~,P_disord2_t{ii},ci_disord2_t{ii},~] = ttest(disord2_powPeakAvg_2{ii},disord2_powBL{ii});
    
    if isfield(stats_disord2{ii},'zval')
        zval=stats_disord2{ii}.zval;
    else
        zval=NaN;
    end
    allstats_disord2(:,ii)=[P_disord2{ii}; zval; nanmean(disord2_powPeakAvg_2{ii}-disord2_powBL{ii}); ci_disord2_t{ii}(1); ci_disord2_t{ii}(2)];
    
    g1 = repmat({[powrange,' Power Baseline ',disorder2]},length(disord2_powBL{ii}),1);
    g2 = repmat({[powrange,' Power Peak_Dip ',disorder2]},length(disord2_powPeakAvg_2{ii}),1);
    g=[g1;g2];
    boxplot([(disord2_powBL{ii});(disord2_powPeakAvg_2{ii})],g);
    coordLineStyle = 'k.';
    parallelcoords([(disord2_powBL{ii}),(disord2_powPeakAvg_2{ii})], 'Color', 0.7*[1 1 1], 'LineStyle', '-',...
    'Marker', '.', 'MarkerSize', 10);
    savenamesum=[ChannelNamesComb{ii},' ',SaveName,' Baseline v Peak_Dip Incorrect Boxplot'];
    title([savenamesum,' P=',num2str(P_disord2{ii})]);
    subtitle(['t-test P=',num2str(P_disord2_t{ii})]);

    saveas(f1,[BoxSaveDir,savenamesum]);
    saveas(f1,[BoxSaveDir,savenamesum],'png');
    close
    
    
    % Violin plot
    f1=figure;
    hold on
    title([savenamesum,' P=',num2str(P_disord2{ii}),' Violin']);
    subtitle(['t-test P=',num2str(P_disord2_t{ii})]);
    violinobj = violinplot([(disord2_powBL{ii});(disord2_powPeakAvg_2{ii})],g, 'QuartileStyle','shadow','BoxColor',[0 0 0],'GroupOrder',unique(g,'stable'),'EdgeColor',[1 1 1],'ViolinColor',[purple1; 1 0.8 0.8]);
    violinobj(1,1).ScatterPlot.MarkerFaceColor=purple2;
    violinobj(1,2).ScatterPlot.MarkerFaceColor='r';
    
    saveas(f1,[BoxSaveDir,savenamesum,' Violin']);
    saveas(f1,[BoxSaveDir,savenamesum,' Violin'],'png'); close
end

end

%% 
function [timediff_subj,avg_timediff,timediff_subj_intertr] = get_baseline_timing(Headers,trialtimesall)

timediff_subj = [];
avg_timediff = [];
timediff_subj_intertr = [];

FixOff_col = find(strcmp(Headers,'Fixation off time'));
FdbckOn_col = find(strcmp(Headers,'Feedback on time'));
ImOn_col = find(strcmp(Headers,'Image on time'));

for ss=1:length(trialtimesall)
    timediff_subj(end+1,1) = nanmean(trialtimesall{ss}(:,FixOff_col) - trialtimesall{ss}(:,FdbckOn_col));
    intertrdiff = trialtimesall{ss}(2:end,ImOn_col) - trialtimesall{ss}(1:end-1,FixOff_col);
    neg_idx = find(intertrdiff<0);
    intertrdiff(neg_idx)=[];
    if any(intertrdiff<2000)
        disp(['Subject idx ',num2str(ss),' had intertrial time < 2000 ms']);
    end
    timediff_subj_intertr(end+1,1) = nanmean(intertrdiff);
end

avg_timediff=round(nanmean(timediff_subj)/10);

end
