# Supplementary material for: Movement Disorder Patients with Depression Have Altered Corticostriatal Alpha-Beta Power Response to Reward and Loss
Source: eNeuro. 2026 Jul 9;13(7):ENEURO.0008-26.2026. doi: 10.1523/ENEURO.0008-26.2026 (PMC13364504; doi:10.1523/ENEURO.0008-26.2026)
Supplement: Data Analysis Code — The code/software described in the paper is freely available online at https://github.com/qhelen/MD-Depression-Reward. Download Data Analysis Code, ZIP file. [file eneuro-13-ENEURO.0008-26.2026-s009.zip › Code to Share/VerbWMBDIDiagANOVALME.m]

%% Load/run data
% aligntype='ImOn';
aligntype='FdbckOn';
powrange='Alpha-Beta';
% trialtype='Correct';
trialtype='AllEmotion';
dep_split='DS';
tasktype='twoback';
ChannelNamesComb={'Caudate','Cortex'};
psychscoretype='BDI-II Subscores';
powvers='V4';

blockcat=true;

dep_req=[]; impairment_req=[]; ADM_req=[]; medsplit=[]; zeroback_match=[];

%% Load PD subjects

DataDir=['/Volumes/easystore/PD Working Memory/Z-Score Data/',powvers,'/'];

[~,~,subj2use_raw] = xlsread('/Users/helenqian/Documents/PD Working Memory/VerbWMSubjectList.xlsx','AllSubj');

disorder = 'PD'; 
[subj,block] = getsubj_2use(subj2use_raw,disorder,tasktype,ChannelNamesComb,impairment_req,dep_req,ADM_req,medsplit,zeroback_match,'blockcat',blockcat);

if isempty(dep_req)
    SaveName=['Combined Two Back ',disorder,' ',powvers];
else
    SaveName=['Combined Two Back ',disorder,' ',powvers,' ',dep_req,' ',dep_split];
end

if ~isempty(impairment_req)
    SaveName=[SaveName,' ',impairment_req];
end

if blockcat==true
    SaveName=[SaveName,' Cat'];
end

if blockcat==false
    [data1comb,data2comb,data3comb,ChannelNames] = VerbWMSortWordLine(tasktype,subj,block,DataDir,trialtype,aligntype,powrange,SaveName);
    [PD_alldata1,PD_alldata2,PD_alldata3,PD_alldatasd1,PD_alldatasd2,PD_alldatasd3,PD_chancount,PD_alldatachan1,PD_alldatachan2,PD_alldatachan3] = VerbWMEmotCombineLine(data1comb,data2comb,data3comb,subj,block,ChannelNamesComb,tasktype);
    [~,~,~,PD_psychcomb1,PD_psychcomb2,PD_psychcomb3,PD_subjlistcomb1,PD_subjlistcomb2,PD_subjlistcomb3,PD_psychcombfull1,PD_psychcombfull2,PD_psychcombfull3,testlist] = VerbWMNeuroPsychTaskCombine(data1comb,data2comb,data3comb,subj,block,ChannelNamesComb,tasktype,psychscoretype);
elseif blockcat==true
    [data1comb,data2comb,data3comb,ChannelNames] = VerbWMSortWordLineBlockCat(tasktype,subj,block,DataDir,trialtype,aligntype,powrange,SaveName);
    [PD_alldata1,PD_alldata2,PD_alldata3,PD_alldatasd1,PD_alldatasd2,PD_alldatasd3,PD_chancount,PD_alldatachan1,PD_alldatachan2,PD_alldatachan3] = VerbWMEmotCombineLineBlockCat(data1comb,data2comb,data3comb,subj,block,ChannelNamesComb,tasktype);
    [~,~,~,PD_psychcomb1,PD_psychcomb2,PD_psychcomb3,PD_subjlistcomb1,PD_subjlistcomb2,PD_subjlistcomb3,PD_psychcombfull1,PD_psychcombfull2,PD_psychcombfull3,testlist] = VerbWMNeuroPsychTaskCombineBlockCat(data1comb,data2comb,data3comb,subj,block,ChannelNamesComb,tasktype,psychscoretype);
end


%% Load ET subjects

DataDir=['/Volumes/easystore/PD Working Memory/Z-Score Data/',powvers,'/'];

[~,~,subj2use_raw] = xlsread('/Users/helenqian/Documents/PD Working Memory/VerbWMSubjectList.xlsx','AllSubj');

disorder = 'NonPD'; 
[subj,block] = getsubj_2use(subj2use_raw,disorder,tasktype,ChannelNamesComb,impairment_req,dep_req,ADM_req,medsplit,zeroback_match,'blockcat',blockcat);

if isempty(dep_req)
    SaveName=['Combined Two Back ',disorder,' ',powvers];
else
    SaveName=['Combined Two Back ',disorder,' ',powvers,' ',dep_req,' ',dep_split];
end

if ~isempty(impairment_req)
    SaveName=[SaveName,' ',impairment_req];
end

if blockcat==true
    SaveName=[SaveName,' Cat'];
end


if blockcat==false
    [data1comb,data2comb,data3comb,ChannelNames] = VerbWMSortWordLine(tasktype,subj,block,DataDir,trialtype,aligntype,powrange,SaveName);
    [ET_alldata1,ET_alldata2,ET_alldata3,ET_alldatasd1,ET_alldatasd2,ET_alldatasd3,ET_chancount,ET_alldatachan1,ET_alldatachan2,ET_alldatachan3] = VerbWMEmotCombineLine(data1comb,data2comb,data3comb,subj,block,ChannelNamesComb,tasktype);
    [~,~,~,ET_psychcomb1,ET_psychcomb2,ET_psychcomb3,ET_subjlistcomb1,ET_subjlistcomb2,ET_subjlistcomb3,ET_psychcombfull1,ET_psychcombfull2,ET_psychcombfull3,testlist] = VerbWMNeuroPsychTaskCombine(data1comb,data2comb,data3comb,subj,block,ChannelNamesComb,tasktype,psychscoretype);
elseif blockcat==true
    [data1comb,data2comb,data3comb,ChannelNames] = VerbWMSortWordLineBlockCat(tasktype,subj,block,DataDir,trialtype,aligntype,powrange,SaveName);
    [ET_alldata1,ET_alldata2,ET_alldata3,ET_alldatasd1,ET_alldatasd2,ET_alldatasd3,ET_chancount,ET_alldatachan1,ET_alldatachan2,ET_alldatachan3] = VerbWMEmotCombineLineBlockCat(data1comb,data2comb,data3comb,subj,block,ChannelNamesComb,tasktype);
    [~,~,~,ET_psychcomb1,ET_psychcomb2,ET_psychcomb3,ET_subjlistcomb1,ET_subjlistcomb2,ET_subjlistcomb3,ET_psychcombfull1,ET_psychcombfull2,ET_psychcombfull3,testlist] = VerbWMNeuroPsychTaskCombineBlockCat(data1comb,data2comb,data3comb,subj,block,ChannelNamesComb,tasktype,psychscoretype);
end


clear data1comb data2comb data3comb

%% 2 way ANOVA and LME

avgtype='avg';
clusterver='twolevel';
disorder='All Subj';

% Average over all subj clusters
timeframe = get_VerbWMCorrIncorrClusterTimes(ChannelNamesComb,disorder,aligntype,blockcat,clusterver,powrange);

for reg=1:length(ChannelNamesComb)
    if strcmp(avgtype,'avg')
        
        %PD
        if ~isempty(PD_alldatachan1{reg})
            PD_alldatachan1_mn{reg}=nanmean(PD_alldatachan1{reg}(:,timeframe{reg}),2);
        end
        
        if ~isempty(PD_alldatachan2{reg})
            PD_alldatachan2_mn{reg}=nanmean(PD_alldatachan2{reg}(:,timeframe{reg}),2);
        end
        
        if ~isempty(PD_alldatachan3)
            if ~isempty(PD_alldatachan3{reg})
                PD_alldatachan3_mn{reg}=nanmean(PD_alldatachan3{reg}(:,timeframe{reg}),2);
            end
        end
        
        % ET 
        if ~isempty(ET_alldatachan1{reg})
            ET_alldatachan1_mn{reg}=nanmean(ET_alldatachan1{reg}(:,timeframe{reg}),2);
        end
        
        if ~isempty(ET_alldatachan2{reg})
            ET_alldatachan2_mn{reg}=nanmean(ET_alldatachan2{reg}(:,timeframe{reg}),2);
        end
        
        if ~isempty(ET_alldatachan3)
            if ~isempty(ET_alldatachan3{reg})
                ET_alldatachan3_mn{reg}=nanmean(ET_alldatachan3{reg}(:,timeframe{reg}),2);
            end
        end
        
        
    end
end


% 2-way ANOVA and LME
if strcmp(trialtype,'AllEmotion')
    
% trial2use='Correct';
trial2use='Incorrect';

for reg = 1:length(ChannelNamesComb)
    % 2-way ANOVA
    if strcmp(trial2use,'Correct')
        alldata = [PD_alldatachan1_mn{reg};ET_alldatachan1_mn{reg}];
        BDI_chandata = [PD_psychcombfull1{reg}(:,1);ET_psychcombfull1{reg}(:,1)];
    elseif strcmp(trial2use,'Incorrect')
        alldata = [PD_alldatachan2_mn{reg};ET_alldatachan2_mn{reg}];
        BDI_chandata = [PD_psychcombfull2{reg}(:,1);ET_psychcombfull2{reg}(:,1)];
    end
    
    g1 = categorical(repmat({'PD'},length(PD_alldatachan1_mn{reg}),1)); % making categorical doesn't seem to make a difference on ANOVA results, but just keeping this way
    g2 = categorical(repmat({'ET'},length(ET_alldatachan1_mn{reg}),1));
    diagnosis=[g1;g2];
    
    [p{reg},tbl{reg},stats{reg}] = anovan(alldata,{BDI_chandata,diagnosis},'model','interaction','varnames',{'BDI','Diagnosis'},'continuous',[1],'display','off');
    
    % Linear mixed effects model
    lme_input_tbl = table(alldata,BDI_chandata,diagnosis,'VariableNames',{'Power','BDI','Diagnosis'});
    
    formula_int = 'Power ~ BDI + Diagnosis + BDI*Diagnosis';
    try
        lme_mdl_dmmyint{reg} = fitlme(lme_input_tbl,formula_int,'DummyVarCoding','reference');
        lme_mdl_dmmyint_coef{reg} = dataset2table(lme_mdl_dmmyint{reg}.Coefficients);
        
    catch
        lme_mdl_dmmyint{reg} = [];
        lme_mdl_dmmyint_coef{reg} = [];
    end
end

end
