# Supplementary material for: Movement Disorder Patients with Depression Have Altered Corticostriatal Alpha-Beta Power Response to Reward and Loss
Source: eNeuro. 2026 Jul 9;13(7):ENEURO.0008-26.2026. doi: 10.1523/ENEURO.0008-26.2026 (PMC13364504; doi:10.1523/ENEURO.0008-26.2026)
Supplement: Data Analysis Code — The code/software described in the paper is freely available online at https://github.com/qhelen/MD-Depression-Reward. Download Data Analysis Code, ZIP file. [file eneuro-13-ENEURO.0008-26.2026-s009.zip › Code to Share/VerbWMBDIDiagANOVALME_OtherVarStats.m]

%% PD v ET ranksum for cognitive domains and task performance
blue1=[0.7 0.8 1];
red1=[1 0.8 0.8];

DataDir='/Volumes/easystore/PD Working Memory/Z-Score Data/V4/';
[~,~,subj2use_raw] = xlsread('/Users/helenqian/Documents/PD Working Memory/VerbWMSubjectList.xlsx','AllSubj');

ChannelNamesComb={'Caudate','Cortex'};
tasktype='twoback';

P={}; h={}; stats={}; zval={}; ci_t={};
mean_PD={}; mean_ET={};
sd_PD={}; sd_ET={};
allstats_disorder=[];
PD_allvar={}; ET_allvar={};

keylabel={};
varnames={};

psychscoretypelist={'Executive Function','Attention and Working Memory','Memory','Visuospatial','Language','Task Performance','Task Performance Emotion','BDI-II Subscores'}; 

for pp=1:length(psychscoretypelist)
    psychscoretype=psychscoretypelist{pp};
    
    % Load PD data
    disorder = 'PD';

    impairment_req=[]; dep_req=[]; ADM_req=[]; medsplit=[]; zeroback_match=[];
    [subj,block] = getsubj_2use(subj2use_raw,disorder,tasktype,ChannelNamesComb,impairment_req,dep_req,ADM_req,medsplit,zeroback_match);
    
    [PD_psychcomb,testlist,PD_subj_unique] = VerbWMOnlyPsychScoresCombine(subj,block,ChannelNamesComb,tasktype,psychscoretype);

    
    % Load ET data
    disorder = 'ET';
    impairment_req=[]; dep_req=[]; ADM_req=[]; medsplit=[]; zeroback_match=[];
    [subj,block] = getsubj_2use(subj2use_raw,disorder,tasktype,ChannelNamesComb,impairment_req,dep_req,ADM_req,medsplit,zeroback_match);
    
    [ET_psychcomb,testlist,ET_subj_unique] = VerbWMOnlyPsychScoresCombine(subj,block,ChannelNamesComb,tasktype,psychscoretype);

    
    % Only use domain scores
    if strcmp(psychscoretype,'Memory') % get composite memory domain scores
        keylabel{1}=testlist{end-4};
        PD_var=PD_psychcomb(:,end-4);
        ET_var=ET_psychcomb(:,end-4);
     
    elseif strcmp(psychscoretype,'Task Performance')
        keylabel{1}='Task Performance';
        PD_var=PD_psychcomb(:,end);
        ET_var=ET_psychcomb(:,end);
        
    elseif strcmp(psychscoretype,'Task Performance Emotion') % Use all scores
        keylabel=testlist;
        PD_var=PD_psychcomb;
        ET_var=ET_psychcomb;
        
    elseif strcmp(psychscoretype,'BDI-II Subscores')
        keylabel{1}=testlist{1};
        PD_var=PD_psychcomb(:,1);
        ET_var=ET_psychcomb(:,1);
        
    else
        keylabel{1}=testlist{end};
        PD_var=PD_psychcomb(:,end);
        ET_var=ET_psychcomb(:,end);
    end
    
    
    PD_allvar{pp}=PD_var;
    ET_allvar{pp}=ET_var;

    SaveName=['PD v ET ',tasktype];
    
    for var=1:size(PD_var,2)
        varnames{end+1}=keylabel{var};
        if strcmp(psychscoretype,'Task Performance')
            DataSaveDir=['/Volumes/easystore/PD Working Memory/PD v NonPD Statistics/Other Variables/',psychscoretype,'/'];
        else
            DataSaveDir=['/Volumes/easystore/PD Working Memory/PD v NonPD Statistics/Other Variables/',psychscoretype,'/',keylabel{var},'/'];
        end
        
        if exist(DataSaveDir,'dir')~=7
            mkdir(DataSaveDir);
        end
    
        [P{end+1},h{end+1},stats{end+1}]=ranksum(PD_var(:,var),ET_var(:,var));
        [~,~,ci_t{end+1},~] = ttest2(PD_var(:,var),ET_var(:,var));
    
        if isfield(stats{end},'zval')
            zval{end+1}=stats{end}.zval;
        else
            zval{end+1}=NaN;
        end
        
        mean_PD{end+1}=nanmean(PD_var(:,var),1);
        mean_ET{end+1}=nanmean(ET_var(:,var),1);
        sd_PD{end+1}=std(PD_var(:,var),'omitnan');
        sd_ET{end+1}=std(ET_var(:,var),'omitnan');
        
        allstats_disorder=[allstats_disorder,[P{end}; zval{end}; mean_PD{end}; sd_PD{end}; mean_ET{end}; sd_ET{end}; mean_PD{end}-mean_ET{end}; ci_t{end}(1); ci_t{end}(2)]];

        g1 = repmat({[keylabel{var},' PD']},size(PD_var(:,var),1),1);
        g2 = repmat({[keylabel{var},' ET']},size(ET_var(:,var),1),1);
        g=[g1;g2];
        f1=figure;
        hold on
        boxplot([PD_var(:,var);ET_var(:,var)],g);
        
        savenamesum=[SaveName,' ',keylabel{var}];
        title([savenamesum,' P=',num2str(P{end})]);
    
        saveas(f1,[DataSaveDir,savenamesum]);
        saveas(f1,[DataSaveDir,savenamesum],'jpeg');
        close
        
        % Violin plot
        f1=figure;
        hold on
        title([savenamesum,' Violin']);
        subtitle(['P=',num2str(P{end})]);
        violinobj = violinplot([PD_var(:,var);ET_var(:,var)],g, 'QuartileStyle','shadow','BoxColor',[0 0 0],'GroupOrder',unique(g,'stable'),'EdgeColor',[1 1 1],'ViolinColor',[red1;blue1]);
        violinobj(1,1).ScatterPlot.MarkerFaceColor='r';
        violinobj(1,2).ScatterPlot.MarkerFaceColor='b';
        
        saveas(f1,[DataSaveDir,savenamesum,' Violin']);
        saveas(f1,[DataSaveDir,savenamesum,' Violin'],'jpeg');
        close
    
    end
end


%% PD v ET ranksum for reaction time + boxplots/violin plots
DataDir='/Volumes/easystore/PD Working Memory/Z-Score Data/V4/';
[~,~,subj2use_raw] = xlsread('/Users/helenqian/Documents/PD Working Memory/VerbWMSubjectList.xlsx','AllSubj');

blockcat=true;
tasktype='twoback';

ChannelNamesComb={'Caudate','Cortex'};
SaveName=['PD v ET ',tasktype];
if blockcat==true
    SaveName=[SaveName,' Cat'];
end
aligntype='FdbckOn';
trialtype='AllEmotion';

z_scoretf=true;
log_tf=false;

DataSaveDir=['/Volumes/easystore/PD Working Memory/PD v NonPD Statistics/Other Variables/Reaction Time/'];
if exist(DataSaveDir,'dir')~=7
    mkdir(DataSaveDir);
end

P_corr=[]; h_corr=[]; stats_corr=[]; zval_corr=[];
P_incorr=[]; h_incorr=[]; stats_incorr=[]; zval_incorr=[];
mean_PD_corr=[]; mean_ET_corr=[]; sd_PD_corr=[]; sd_ET_corr=[];
mean_PD_incorr=[]; mean_ET_incorr=[]; sd_PD_incorr=[]; sd_ET_incorr=[];

keylabel={};
varnames={};

% Load PD data
disorder='PD';
impairment_req=[]; dep_req=[]; ADM_req=[]; medsplit=[]; zeroback_match=[];
[subj,block] = getsubj_2use(subj2use_raw,disorder,tasktype,ChannelNamesComb,impairment_req,dep_req,ADM_req,medsplit,zeroback_match,'blockcat',blockcat);

if blockcat==true
    [trialtimes1comb,trialtimes2comb,trialtimes3comb,trialtimesallcomb,TaskTimingHeaders] = VerbWMSortWordLineTimingOnlyBlockCat(tasktype,subj,block,DataDir,trialtype,aligntype,SaveName);
elseif blockcat==false
    [trialtimes1comb,trialtimes2comb,trialtimes3comb,trialtimesallcomb,TaskTimingHeaders] = VerbWMSortWordLineTimingOnly(tasktype,subj,block,DataDir,trialtype,aligntype,SaveName);
end
[PD_data1comb_time,PD_data2comb_time,PD_data3comb_time,subj_unique_resptime] = VerbWMNeuroPsychTaskCombineTimingOnlyAvg(trialtimes1comb,trialtimes2comb,trialtimes3comb,trialtimesallcomb,TaskTimingHeaders,subj,block,ChannelNamesComb,tasktype,'z_scoretf',z_scoretf,'log_tf',log_tf);


% Load ET data
disorder='ET';
impairment_req=[]; dep_req=[]; ADM_req=[]; medsplit=[]; zeroback_match=[];
[subj,block] = getsubj_2use(subj2use_raw,disorder,tasktype,ChannelNamesComb,impairment_req,dep_req,ADM_req,medsplit,zeroback_match,'blockcat',blockcat);

if blockcat==true
    [trialtimes1comb,trialtimes2comb,trialtimes3comb,trialtimesallcomb,TaskTimingHeaders] = VerbWMSortWordLineTimingOnlyBlockCat(tasktype,subj,block,DataDir,trialtype,aligntype,SaveName);
elseif blockcat==false
    [trialtimes1comb,trialtimes2comb,trialtimes3comb,trialtimesallcomb,TaskTimingHeaders] = VerbWMSortWordLineTimingOnly(tasktype,subj,block,DataDir,trialtype,aligntype,SaveName);
end
[ET_data1comb_time,ET_data2comb_time,ET_data3comb_time,subj_unique_resptime] = VerbWMNeuroPsychTaskCombineTimingOnlyAvg(trialtimes1comb,trialtimes2comb,trialtimes3comb,trialtimesallcomb,TaskTimingHeaders,subj,block,ChannelNamesComb,tasktype,'z_scoretf',z_scoretf,'log_tf',log_tf);


% Boxplots
if contains(trialtype,'AllEmotion')
    keylabel_1 = 'Correct';
    keylabel_2 = 'Incorrect';
    keylabel_3 = [];
elseif contains(trialtype,'Correct') | contains(trialtype,'Incorrect')
    keylabel_1 = 'Negative';
    keylabel_2 = 'Neutral';
    keylabel_3 = 'Positive';
end

% Data type 1 trial reaction time
if z_scoretf==true
    keylabel=[keylabel_1,' Z-Score Reaction Time'];
else
    keylabel=[keylabel_1,' Reaction Time'];
end
if log_tf==true
    keylabel=[keylabel_1,' (Log)'];
end
[P_corr,h_corr,stats_corr]=ranksum(PD_data1comb_time,ET_data1comb_time);
if isfield(stats_corr,'zval')
    zval_corr=stats_corr.zval;
else
    zval_corr=NaN;
end

mean_PD_corr=nanmean(PD_data1comb_time,1);
mean_ET_corr=nanmean(ET_data1comb_time,1);
sd_PD_corr=std(PD_data1comb_time,'omitnan');
sd_ET_corr=std(ET_data1comb_time,'omitnan');

allstats_corr=[P_corr; zval_corr; mean_PD_corr; sd_PD_corr; mean_ET_corr; sd_ET_corr];
    
g1 = repmat({[keylabel,' PD']},size(PD_data1comb_time,1),1);
g2 = repmat({[keylabel,' ET']},size(ET_data1comb_time,1),1);
g=[g1;g2];
f1=figure;
hold on
boxplot([PD_data1comb_time;ET_data1comb_time],g);

savenamesum=[SaveName,' ',keylabel];
title([savenamesum,' P=',num2str(P_corr)]);

saveas(f1,[DataSaveDir,savenamesum]);
saveas(f1,[DataSaveDir,savenamesum],'jpeg');
close


% Data type 2 trial reaction time
if z_scoretf==true
    keylabel=[keylabel_2,' Z-Score Reaction Time'];
else
    keylabel=[keylabel_2,' Reaction Time'];
end
if log_tf==true
    keylabel=[keylabel_2,' (Log)'];
end
[P_incorr,h_incorr,stats_incorr]=ranksum(PD_data2comb_time,ET_data2comb_time);
if isfield(stats_incorr,'zval')
    zval_incorr=stats_incorr.zval;
else
    zval_incorr=NaN;
end

mean_PD_incorr=nanmean(PD_data2comb_time,1);
mean_ET_incorr=nanmean(ET_data2comb_time,1);
sd_PD_incorr=std(PD_data2comb_time,'omitnan');
sd_ET_incorr=std(ET_data2comb_time,'omitnan');

allstats_incorr=[P_incorr; zval_incorr; mean_PD_incorr; sd_PD_incorr; mean_ET_incorr; sd_ET_incorr];

g1 = repmat({[keylabel,' PD']},size(PD_data2comb_time,1),1);
g2 = repmat({[keylabel,' ET']},size(ET_data2comb_time,1),1);
g=[g1;g2];
f1=figure;
hold on
boxplot([PD_data2comb_time;ET_data2comb_time],g);

savenamesum=[SaveName,' ',keylabel];
title([savenamesum,' P=',num2str(P_incorr)]);

saveas(f1,[DataSaveDir,savenamesum]);
saveas(f1,[DataSaveDir,savenamesum],'jpeg');
close

if contains(trialtype,'Correct') | contains(trialtype,'Incorrect')
    % Data type 3 trial reaction time
    if z_scoretf==true
        keylabel=[keylabel_3,' Z-Score Reaction Time'];
    else
        keylabel=[keylabel_3,' Reaction Time'];
    end
    if log_tf==true
        keylabel=[keylabel_3,' (Log)'];
    end
    [P_3,h_3,stats_3]=ranksum(PD_data3comb_time,ET_data3comb_time);
    if isfield(stats_3,'zval')
        zval_3=stats_3.zval;
    else
        zval_3=NaN;
    end
    
    mean_D_3=nanmean(PD_data3comb_time,1);
    mean_ND_3=nanmean(ET_data3comb_time,1);
    sd_D_3=std(PD_data3comb_time,'omitnan');
    sd_ND_3=std(ET_data3comb_time,'omitnan');
    
    allstats_3=[P_3; zval_3; mean_D_3; sd_D_3; mean_ND_3; sd_ND_3];

    g1 = repmat({[keylabel,' PD']},size(PD_data3comb_time,1),1);
    g2 = repmat({[keylabel,' ET']},size(ET_data3comb_time,1),1);
    g=[g1;g2];
    f1=figure;
    hold on
    boxplot([PD_data3comb_time;ET_data3comb_time],g);
    
    savenamesum=[SaveName,' ',keylabel];
    title([savenamesum,' P=',num2str(P_3)]);
    
    saveas(f1,[DataSaveDir,savenamesum]);
    saveas(f1,[DataSaveDir,savenamesum],'jpeg');
    close
    
end

% 4-Way Boxplot 
blue1=[0.7 0.8 1];
red1=[1 0.8 0.8];

blue2=[80/255,130/255,1];
red2=[250/255,130/255,150/255];

darkblue = [9/255,0,136/255];
darkred = [139/255 0 0];

if z_scoretf==true
    savenamesum=[SaveName,' Z-Score Reaction Time Correct Incorrect 4-Way'];
else
    savenamesum=[SaveName,' Reaction Time Correct Incorrect 4-Way'];
end
if log_tf==true
    savenamesum = [savenamesum,' Log'];
end

g1 = repmat({['PD Correct']},length(PD_data1comb_time),1);
g2 = repmat({['PD Incorrect']},length(PD_data2comb_time),1);

g3 = repmat({['ET Correct']},length(ET_data1comb_time),1);
g4 = repmat({['ET Incorrect']},length(ET_data2comb_time),1);

g=[g1;g2;g3;g4];

% Violin plot
f1=figure;
hold on
title([savenamesum,' Violin']);
violinobj = violinplot([PD_data1comb_time;PD_data2comb_time;ET_data1comb_time;ET_data2comb_time],g, 'QuartileStyle','shadow','BoxColor',[0 0 0],'GroupOrder',unique(g,'stable'),'EdgeColor',[1 1 1],'ViolinColor',[red1;red2;blue1;blue2]);
violinobj(1,1).ScatterPlot.MarkerFaceColor='r';
violinobj(1,2).ScatterPlot.MarkerFaceColor=darkred;
violinobj(1,3).ScatterPlot.MarkerFaceColor='b';
violinobj(1,4).ScatterPlot.MarkerFaceColor=darkblue;

saveas(f1,[DataSaveDir,savenamesum,' Violin']);
saveas(f1,[DataSaveDir,savenamesum,' Violin'],'jpeg');
close

%% BDI-II and disorder ANOVA and LME

% 2-way ANOVA and LME
if strcmp(trialtype,'AllEmotion')
    PD_data2use=[]; ET_data2use=[];
    
%     data2use='Task Performance';
    
    data2use='Reaction Time';
%     trial2use='Correct';
    trial2use='Incorrect';
    
    BDI_idx = find(strcmp(psychscoretypelist,'BDI-II Subscores'));
    
    if strcmp(data2use,'Task Performance')
        var_idx = find(strcmp(psychscoretypelist,data2use));
        PD_data2use=PD_allvar{var_idx};
        ET_data2use=ET_allvar{var_idx};
    elseif strcmp(data2use,'Reaction Time')
        if strcmp(trial2use,'Correct')
            PD_data2use=PD_data1comb_time;
            ET_data2use=ET_data1comb_time;
        elseif strcmp(trial2use,'Incorrect')
            PD_data2use=PD_data2comb_time;
            ET_data2use=ET_data2comb_time;
        end
    end
    PD_BDI_data = PD_allvar{BDI_idx};
    ET_BDI_data = ET_allvar{BDI_idx};
    
    % 2-way ANOVA
    alldata = [PD_data2use;ET_data2use];
    BDI_data = [PD_BDI_data;ET_BDI_data];
    
    g1 = categorical(repmat({'PD'},length(PD_data2use),1)); % making categorical doesn't seem to make a difference on ANOVA results, but just keeping this way
    g2 = categorical(repmat({'ET'},length(ET_data2use),1));
    diagnosis=[g1;g2];
    
    [p,tbl,stats] = anovan(alldata,{BDI_data,diagnosis},'model','interaction','varnames',{'BDI','Diagnosis'},'continuous',[1],'display','off');
    
    
    % Linear mixed effects model
    lme_input_tbl = table(alldata,BDI_data,diagnosis,'VariableNames',{'RespVar','BDI','Diagnosis'});
    formula_BDI = 'RespVar ~ BDI + (1 | Diagnosis)';
    lme_mdl_BDI = fitlme(lme_input_tbl,formula_BDI,'DummyVarCoding','reference');
    lme_mdl_BDI_coef = dataset2table(lme_mdl_BDI.Coefficients);
    
    formula_BDIdiag = 'RespVar ~ BDI + Diagnosis';
    lme_mdl_BDIdiag = fitlme(lme_input_tbl,formula_BDIdiag,'DummyVarCoding','reference');
    lme_mdl_BDIdiag_coef = dataset2table(lme_mdl_BDIdiag.Coefficients);
    
    formula_int = 'RespVar ~ BDI + Diagnosis + BDI*Diagnosis';
    try
        lme_mdl_int = fitlme(lme_input_tbl,formula_int,'DummyVarCoding','reference');
        lme_mdl_int_coef = dataset2table(lme_mdl_int.Coefficients);
        
    catch
        lme_mdl_int = [];
        lme_mdl_int_coef = [];
    end
    

end
