# Supplementary material for: Movement Disorder Patients with Depression Have Altered Corticostriatal Alpha-Beta Power Response to Reward and Loss
Source: eNeuro. 2026 Jul 9;13(7):ENEURO.0008-26.2026. doi: 10.1523/ENEURO.0008-26.2026 (PMC13364504; doi:10.1523/ENEURO.0008-26.2026)
Supplement: Data Analysis Code — The code/software described in the paper is freely available online at https://github.com/qhelen/MD-Depression-Reward. Download Data Analysis Code, ZIP file. [file eneuro-13-ENEURO.0008-26.2026-s009.zip › Code to Share/VerbWMCorrVIncorrVBaseline_SignificantChannels.m]

%%  Load data
DataDir='/Volumes/easystore/PD Working Memory/Z-Score Data/V4/';

[~,~,subj2use_raw] = xlsread('/Users/helenqian/Documents/PD Working Memory/VerbWMSubjectList.xlsx','AllSubj');

aligntype='FdbckOn';
trialtype='AllEmotion';
powrange='Alpha-Beta';
tasktype='twoback';
ChannelNamesComb={'Caudate','Cortex'};
psychscoretype='BDI-II Subscores';
powvers='V4';
data_structure='bandavg';

avgtrial=false;

blockcat=true;

dep_req=[]; dep_split=[]; impairment_req=[]; ADM_req=[]; medsplit=[]; zeroback_match=[];

% Load PD subjects
disorder = 'PD';
[subj,block] = getsubj_2use(subj2use_raw,disorder,tasktype,ChannelNamesComb,impairment_req,dep_req,ADM_req,medsplit,zeroback_match,'blockcat',blockcat,'dep_split',dep_split);

if isempty(dep_req)
    SaveName=['Combined Two Back ',disorder,' ',powvers];
else
    SaveName=['Combined Two Back ',disorder,' ',powvers,' ',dep_req,' ',dep_split];
end

if ~isempty(impairment_req)
    SaveName=[SaveName,' ',impairment_req];
end

if blockcat==true
    SaveName=[SaveName,' Cat'];
end

if blockcat==true
    if strcmp(data_structure,'bandavg')
        [PD_data1comb,PD_data2comb,PD_data3comb,ChannelNames] = VerbWMSortWordLineBlockCat(tasktype,subj,block,DataDir,trialtype,aligntype,powrange,SaveName);
    elseif strcmp(data_structure,'timefreq')
        [PD_data1comb,PD_data2comb,PD_data3comb,ChannelNames] = VerbWMSortWordSpectBlockCat(tasktype,subj,block,DataDir,trialtype,aligntype,SaveName,'avgtrial',avgtrial);
    end
end
[PD_psychcomb,testlist,subj_unique] = VerbWMOnlyPsychScoresCombine(subj,block,ChannelNamesComb,tasktype,psychscoretype);
PD_subj = subj;
PD_block = block;

% Load ET subjects
disorder = 'NonPD';
[subj,block] = getsubj_2use(subj2use_raw,disorder,tasktype,ChannelNamesComb,impairment_req,dep_req,ADM_req,medsplit,zeroback_match,'blockcat',blockcat,'dep_split',dep_split);

if isempty(dep_req)
    SaveName=['Combined Two Back ',disorder,' ',powvers];
else
    SaveName=['Combined Two Back ',disorder,' ',powvers,' ',dep_req,' ',dep_split];
end

if ~isempty(impairment_req)
    SaveName=[SaveName,' ',impairment_req];
end

if blockcat==true
    SaveName=[SaveName,' Cat'];
end

if blockcat==true
    if strcmp(data_structure,'bandavg')
        [ET_data1comb,ET_data2comb,ET_data3comb,ChannelNames] = VerbWMSortWordLineBlockCat(tasktype,subj,block,DataDir,trialtype,aligntype,powrange,SaveName);
    elseif strcmp(data_structure,'timefreq')
        [ET_data1comb,ET_data2comb,ET_data3comb,ChannelNames] = VerbWMSortWordSpectBlockCat(tasktype,subj,block,DataDir,trialtype,aligntype,SaveName,'avgtrial',avgtrial);
    end
end
[ET_psychcomb,testlist,subj_unique] = VerbWMOnlyPsychScoresCombine(subj,block,ChannelNamesComb,tasktype,psychscoretype);
ET_subj = subj;
ET_block = block;


%% Load baseline time range
disorder='All Subj';
if strcmp(aligntype,'FdbckOn')
    avg_base_timediff=[];
    DataDir=['/Volumes/easystore/PD Working Memory/Z-Score Data/',powvers,'/'];
    impairment_req=[]; dep_req=[]; ADM_req=[]; medsplit=[]; zeroback_match=[];
    
    
    [~,~,subj2use_raw] = xlsread('/Users/helenqian/Documents/PD Working Memory/VerbWMSubjectList.xlsx','AllSubj');
    
    [subj,block] = getsubj_2use(subj2use_raw,disorder,tasktype,ChannelNamesComb,impairment_req,dep_req,ADM_req,medsplit,zeroback_match,'blockcat',blockcat);

    if blockcat==true
        [~,~,~,trialtimesallcomb,TaskTimingHeaders] = VerbWMSortWordLineTimingOnlyBlockCat(tasktype,subj,block,DataDir,trialtype,aligntype,SaveName);
    elseif blockcat==false
        [~,~,~,trialtimesallcomb,TaskTimingHeaders] = VerbWMSortWordLineTimingOnly(tasktype,subj,block,DataDir,trialtype,aligntype,SaveName);
    end
    
    [timediff_subj,avg_base_timediff,timediff_subj_intertr] = get_baseline_timing(TaskTimingHeaders,trialtimesallcomb);

end
%}
%% Select relevant channels per region, make table
if strcmp(aligntype,'ImOn') | strcmp(aligntype,'FdbckOn')
    timeframe=201:301;
end
if strcmp(aligntype,'FdbckOn')
    timeframe_base=[(201+avg_base_timediff):(201+avg_base_timediff+200)]; % End of fixation time through the end of 2 second intertrial period
end

[~,~,regnamesraw] = xlsread('/Users/helenqian/Documents/PD Working Memory/VerbWMAllChanLabels.xlsx','2backChan');
if contains(tasktype,'zeroback')
    regnames=regnamesraw(2:end,2:7);
else
    regnames=regnamesraw(2:end,2:11);
end
subjnames=regnamesraw(2:end,1);


test_idx = find(strcmp(testlist,'Total'));

% PD subjects
PD_fulltablechan=cell(1,length(ChannelNamesComb));
disorder = 'PD';

for reg=1:length(ChannelNamesComb)
    chan_idx_list = get_chan_list(PD_subj,PD_block,regnames,subjnames,ChannelNamesComb{reg});
    
    [PD_fulltablechan{reg}] = convert_burst_data_to_table(PD_data1comb,PD_data2comb,PD_subj,chan_idx_list,timeframe,disorder,PD_psychcomb(:,test_idx),data_structure,timeframe_base);
end

% ET subjects
ET_fulltablechan=cell(1,length(ChannelNamesComb));
disorder = 'ET';

for reg=1:length(ChannelNamesComb)
    chan_idx_list = get_chan_list(ET_subj,ET_block,regnames,subjnames,ChannelNamesComb{reg});
    
    [ET_fulltablechan{reg}] = convert_burst_data_to_table(ET_data1comb,ET_data2comb,ET_subj,chan_idx_list,timeframe,disorder,ET_psychcomb(:,test_idx),data_structure,timeframe_base);
end

for reg=1:length(ChannelNamesComb)
    allcond_table{reg}=[PD_fulltablechan{reg};ET_fulltablechan{reg}];
end


%% Ranksum or signrank test between trials
% Ranksum = correct vs incorrect trials for average power within the cluster time window
% Signrank = correct trials (average power within the cluster time window)
%            vs baseline period of those trials (average power over intertrial period)

% Currently only works for bandavg data
extractidx_cell = @(C, row_k,col_k) cellfun(@(c)c(row_k,col_k), C,'UniformOutput',false);

% trialcompare='CorrVIncorr';
% trialcompare='CorrVBaseline';
trialcompare='IncorrVBaseline';

if strcmp(data_structure,'timefreq')
    freqs=1:100;
elseif strcmp(data_structure,'bandavg')
    freqs=1;
end

% Get timeframe to average over
avgtype='avg';
clusterver='twolevel';
disorder='All Subj'; % this is All Subj regardless of disorder checked below, since timeframe was drawn from analysis across all subjects
timeframe = get_VerbWMCorrIncorrClusterTimes(ChannelNamesComb,disorder,aligntype,blockcat,clusterver,powrange);

% Re-index since data saved in table is already in predefined analysis timeframe
if strcmp(aligntype,'ImOn') | strcmp(aligntype,'FdbckOn')
    for reg=1:length(ChannelNamesComb)
        timeframe{reg}=timeframe{reg}-200;
    end
end

disorder='All Subj'; % actual disorder to check in this analysis

dep_req=[]; dep_split=[];
% dep_req='NonDepressed'; dep_split='DS';

p_reg=cell(1,length(ChannelNamesComb));
zval_reg=cell(1,length(ChannelNamesComb));
allch_mn_reg=cell(1,length(ChannelNamesComb));
allch_se_reg=cell(1,length(ChannelNamesComb));
allsubjch_reg_lbl=cell(1,length(ChannelNamesComb));

sig_subjch_reg=cell(1,length(ChannelNamesComb));
insig_subj_reg=cell(1,length(ChannelNamesComb));
sig_chcount=[];

for reg=1:length(ChannelNamesComb)
    
disp(ChannelNamesComb{reg})

subj2use=allcond_table{reg}.Subject;
BDI_data=allcond_table{reg}.BDI;
disorder_data=allcond_table{reg}.Disorder;

if strcmp(dep_split,'DS') & ~isempty(dep_req)
    idx_filtered=[];
    if strcmp(dep_req,'Depressed')
        idx_filtered=find(BDI_data>=14);
    elseif strcmp(dep_req,'NonDepressed')
        idx_filtered=find(BDI_data<14);
    end
    BDI_data=BDI_data(idx_filtered,:);
    disorder_data=disorder_data(idx_filtered,:);
    subj2use=subj2use(idx_filtered,:);
end

if ~strcmp(disorder,'All Subj')
    idx_filtered=find(strcmp(disorder_data,disorder));
    
    BDI_data=BDI_data(idx_filtered,:);
    disorder_data=disorder_data(idx_filtered,:);
    subj2use=subj2use(idx_filtered,:);
end

subjID=unique(subj2use,'stable');

for su=1:length(subjID)
    
    subj_subTable=[];
    subj_idx = find(strcmp(allcond_table{reg}.Subject,subjID{su}));
    subj_subTable=allcond_table{reg}(subj_idx,:);

    ch_list=unique(subj_subTable.Channel);
    
    subj_sig=[];
    
    for ch=1:length(ch_list) % Loop through channels for each patient
        disp(['Channel ',num2str(ch)])
        ch_subTable=[];
        ch_subTable=subj_subTable(subj_subTable.Channel==ch_list(ch),:);
        
        trialErrorData_use = ch_subTable.trialErrorData;
        
        group1_tr = trialErrorData_use==1;
        group2_tr = trialErrorData_use==0;
            
        if strcmp(trialcompare,'CorrVIncorr')
            group1_datafull = ch_subTable.Power(group1_tr,:);
            group2_datafull = ch_subTable.Power(group2_tr,:);
        elseif strcmp(trialcompare,'CorrVBaseline')
            group1_datafull = ch_subTable.Power(group1_tr,:);
            group2_datafull = ch_subTable.Power_Baseline(group1_tr,:);
        elseif strcmp(trialcompare,'IncorrVBaseline')
            group1_datafull = ch_subTable.Power(group2_tr,:);
            group2_datafull = ch_subTable.Power_Baseline(group2_tr,:);
        end
        
        for ff=1:length(freqs)
            group1_datalim = cell2mat(extractidx_cell(group1_datafull,ff,timeframe{reg}));
            group1_datamn = nanmean(group1_datalim,2);
            
            if strcmp(trialcompare,'CorrVIncorr')
                group2_datalim = cell2mat(extractidx_cell(group2_datafull,ff,timeframe{reg}));
                group2_datamn = nanmean(group2_datalim,2);
                
                [p,h,stats] = ranksum(group1_datamn,group2_datamn);
            elseif strcmp(trialcompare,'CorrVBaseline') | strcmp(trialcompare,'IncorrVBaseline')
                group2_datamn = group2_datafull;
                [p,h,stats] = signrank(group1_datamn,group2_datamn);
                
                allch_mn_reg{reg}(end+1,1) = nanmean((group1_datamn-group2_datamn));
                st_dev = std((group1_datamn-group2_datamn),'omitnan');
                allch_se_reg{reg}(end+1,1)=st_dev/sqrt(length(group1_datamn));
            end
            
            allsubjch_reg_lbl{reg}{end+1,1} = subjID{su};
            
            direction_cond = false;
            if isfield(stats,'zval')
                if strcmp(trialcompare,'CorrVIncorr') | strcmp(trialcompare,'CorrVBaseline')
                    direction_cond = stats.zval>0;
                elseif strcmp(trialcompare,'IncorrVBaseline')
                    direction_cond = stats.zval<0;
                end
            end
            
            if p<0.05 & direction_cond
                sig_subjch_reg{reg}{end+1,1}=[subjID{su},'Channel',num2str(ch)];
                row_idx = size(sig_subjch_reg{reg},1);
                sig_subjch_reg{reg}{row_idx,2}=subj_subTable.Disorder(1);
                sig_subjch_reg{reg}{row_idx,3}=subj_subTable.BDI(1);
                if subj_subTable.BDI(1)>=14
                    sig_subjch_reg{reg}{row_idx,4}='Depressed';
                else
                    sig_subjch_reg{reg}{row_idx,4}='NonDepressed';
                end
                
                row2use=find(strcmp(subj2use_raw(:,1),subjID{su}));
                
                col2use=find(strcmp(subj2use_raw(1,:),'KD Depression Notes'));
                sig_subjch_reg{reg}{row_idx,5}=subj2use_raw{row2use,col2use};
                
                col2use=find(strcmp(subj2use_raw(1,:),'Depression Chart Review'));
                sig_subjch_reg{reg}{row_idx,6}=subj2use_raw{row2use,col2use};
                
                col2use=find(strcmp(subj2use_raw(1,:),'SSRI/SNRI/TCA/MAOi/Atypical'));
                sig_subjch_reg{reg}{row_idx,7}=subj2use_raw{row2use,col2use};
            
                subj_sig(end+1)=ch;
            end
            
            if strcmp(data_structure,'bandavg')
                p_reg{reg}(end+1,1)=p;
                if isfield(stats,'zval')
                    zval_reg{reg}(end+1,1)=stats.zval;
                else
                    zval_reg{reg}(end+1,1)=NaN;
                end
            end
        end
        
        disp(['Finished ',subjID{su},' channel ',num2str(ch)]);
    end
    
    if isempty(subj_sig)
        insig_subj_reg{reg}{end+1,1}=subjID{su};
        row_idx = size(insig_subj_reg{reg},1);
        
        insig_subj_reg{reg}{row_idx,2}=subj_subTable.Disorder(1);
        insig_subj_reg{reg}{row_idx,3}=subj_subTable.BDI(1);
        if subj_subTable.BDI(1)>=14
            insig_subj_reg{reg}{row_idx,4}='Depressed';
        else
            insig_subj_reg{reg}{row_idx,4}='NonDepressed';
        end
        
        row2use=find(strcmp(subj2use_raw(:,1),subjID{su}));
        
        col2use=find(strcmp(subj2use_raw(1,:),'KD Depression Notes'));
        insig_subj_reg{reg}{row_idx,5}=subj2use_raw{row2use,col2use};
        
        col2use=find(strcmp(subj2use_raw(1,:),'Depression Chart Review'));
        insig_subj_reg{reg}{row_idx,6}=subj2use_raw{row2use,col2use};
        
        col2use=find(strcmp(subj2use_raw(1,:),'SSRI/SNRI/TCA/MAOi/Atypical'));
        insig_subj_reg{reg}{row_idx,7}=subj2use_raw{row2use,col2use};
        
    end
end

if strcmp(trialcompare,'CorrVIncorr') | strcmp(trialcompare,'CorrVBaseline')
    sig_ch = find(p_reg{reg}<0.05 & zval_reg{reg}>0);
elseif strcmp(trialcompare,'IncorrVBaseline')
    sig_ch = find(p_reg{reg}<0.05 & zval_reg{reg}<0);
end
sig_chcount(end+1)=length(sig_ch);

end

   
%% Plot difference bar graphs
PlotSaveDir=['/Volumes/easystore/PD Working Memory/PD v NonPD Statistics/',aligntype,'/',powrange,'/TwoBack/Channel Difference Bar Graphs/'];

for reg=1:length(ChannelNamesComb)
    % Get most significant channel per subject
    subjlim=unique(allsubjch_reg_lbl{reg},'stable');
    disorderlist={};
    dep_list={};
    star_toplot={};
    subjlist_paper={};
    
    chlim_mn=[];
    chlim_se=[];
    p_statlist=[];
    for su=1:length(subjlim)
        su_idx = find(strcmp(allsubjch_reg_lbl{reg},subjlim{su}));
        ch_pdata = p_reg{reg}(su_idx);
        [mostsig,mostsig_idx] = min(ch_pdata);
        
        su_idx_sig = su_idx(mostsig_idx);
        chlim_mn(end+1,1) = allch_mn_reg{reg}(su_idx_sig);
        chlim_se(end+1,1) = allch_se_reg{reg}(su_idx_sig);
        
        row2use=find(strcmp(subj2use_raw(:,1),subjlim{su}));
        subjlist_paper{end+1,1}=num2str(row2use-1);
        
        col2use=find(strcmp(subj2use_raw(1,:),'BDI-II DS'));
        if subj2use_raw{row2use,col2use}>=14
            dep_list{end+1,1}='D';
        else
            dep_list{end+1,1}='ND';
        end
        
        col2use=find(strcmp(subj2use_raw(1,:),'Disorder'));
        disorderlist{end+1,1}=subj2use_raw{row2use,col2use};

        p_stat = mostsig;
        z_stat = zval_reg{reg}(su_idx_sig);
        p_statlist(end+1,1) = p_stat;
        if p_stat<0.05 & ((strcmp(trialcompare,'CorrVBaseline') & z_stat>0) | (strcmp(trialcompare,'IncorrVBaseline') & z_stat<0))
            if p_stat<0.01
                star_toplot{end+1,1}='**';
            else
                star_toplot{end+1,1}='*';
            end
        else
            star_toplot{end+1,1}='';
        end
        
    end
    
    % Reorder based on difference magnitude
    if strcmp(trialcompare,'CorrVBaseline')
        [sort_mn,sort_idx] = sort(chlim_mn,'descend');
    elseif strcmp(trialcompare,'IncorrVBaseline')
        [sort_mn,sort_idx] = sort(chlim_mn,'ascend');
    end
    disorderlist_sorted=disorderlist(sort_idx);
    dep_list_sorted=dep_list(sort_idx);
    star_toplot_sorted=star_toplot(sort_idx);
    chlim_mn_sorted = sort_mn;
    chlim_se_sorted = chlim_se(sort_idx);
    subjlim_sorted = subjlim(sort_idx);
    subjlist_paper_sorted = subjlist_paper(sort_idx);
    
    starheight=[];
    for ii=1:length(chlim_mn_sorted)
        if chlim_mn_sorted(ii)>=0
            starheight(end+1,1)=chlim_mn_sorted(ii)+chlim_se_sorted(ii);
        else
            starheight(end+1,1)=chlim_mn_sorted(ii)-chlim_se_sorted(ii)-0.08;
        end
        subjlim_sorted{ii} = subjlim_sorted{ii}(8:end); % Remove "Subject" from x label
    end
    
    
    f1=figure; 
    cmap = colormap('hsv');
    ax = axes(f1); 
    hold(ax,'on')
    bplot = gobjects(size(chlim_mn_sorted)); 
    er = [];
    for ii=1:length(chlim_mn_sorted)
        if strcmp(disorderlist_sorted{ii},'PD')
            facecolor = cmap(157,:);
            hatchcolor = [130, 163, 255] / 255;
        elseif strcmp(disorderlist_sorted{ii},'ET')
            facecolor = cmap(end-10,:);
            hatchcolor = [255, 120, 150] / 255;
        end
        
        bplot(ii) = bar(ax,ii,chlim_mn_sorted(ii),'FaceColor',facecolor,'EdgeColor',facecolor);
        er(ii) = errorbar(ax,ii,chlim_mn_sorted(ii),chlim_se_sorted(ii),chlim_se_sorted(ii),'Color',[0 0 0],'LineWidth',1.5);    

        if strcmp(dep_list_sorted{ii},'D')
            hatchfill2(bplot(ii),'single','HatchAngle',45,'HatchColor',hatchcolor,'HatchLineWidth',2.5);
        end
    end
    
    hold on
    xticks(1:length(chlim_mn_sorted));
    xticklabels(subjlim_sorted);
    text(1:length(star_toplot_sorted),starheight,star_toplot_sorted,'HorizontalAlignment','center','VerticalAlignment','bottom','FontSize',20); 
    
    xlabel('Subject')
    
    SaveName = [ChannelNamesComb{reg},' ',trialcompare,' ',powrange,' ',aligntype,' PD ET Channel Diff Original SubjLabel'];
    title(SaveName)
    
    saveas(f1,[PlotSaveDir,SaveName]);
    saveas(f1,[PlotSaveDir,SaveName],'png');
    
    
    xticklabels(subjlist_paper_sorted); % Save version w/ subject numbers being used in paper
    SaveName = [ChannelNamesComb{reg},' ',trialcompare,' ',powrange,' ',aligntype,' PD ET Channel Diff Paper SubjLabel'];
    title(SaveName)
    saveas(f1,[PlotSaveDir,SaveName]);
    saveas(f1,[PlotSaveDir,SaveName],'png');
    
    hold off
    close all
   
end

%% Local functions
function chan_idx_list = get_chan_list(subj,block,regnames,subjnames,ROI)

chan_idx_list=cell(length(subj),1);

for su_lim=1:length(subj)
    block1_idx=[]; block2_idx=[]; chan_idx=[];
    
    if block(su_lim)==2 % if has 2 blocks
        subj_block=[subj{su_lim},'_',num2str(1)];
        block1_idx=find(strcmp(subjnames,subj_block));
        
        subj_block=[subj{su_lim},'_',num2str(2)];
        block2_idx=find(strcmp(subjnames,subj_block));
        
        for ch=1:size(regnames,2)
            if (contains(regnames{block1_idx,ch},ROI) | contains(regnames{block2_idx,ch},ROI))
                chan_idx(end+1)=ch;
            end
        end
    elseif block(su_lim)==1 % if has 1 block
        subj_block=[subj{su_lim},'_',num2str(block(su_lim))];
        block1_idx=find(strcmp(subjnames,subj_block));
        
        for ch=1:size(regnames,2)
            if contains(regnames{block1_idx,ch},ROI)
                chan_idx(end+1)=ch;
            end
        end
    end
    
    chan_idx_list{su_lim}=chan_idx;
end

end

function [fulltable_allchan] = convert_burst_data_to_table(data1comb,data2comb,subj,chan_idx_list,timeframe,disorder,psychcomb,data_structure,timeframe_base)

fulltable_allchan=table();

for su_lim=1:length(subj)
    chan_idx = chan_idx_list{su_lim};
    
    if ~isempty(chan_idx)
        data1_chanidx = data1comb{su_lim}(:,chan_idx,:,:); % for bandavg data, extra trailing : dimension shouldn't affect how data is saved
        data2_chanidx = data2comb{su_lim}(:,chan_idx,:,:);
        
        if strcmp(data_structure,'bandavg')
            % Remove trials if all relevant channels had that trial removed
            % with NaNs
            data1_mn_tofindNaN=[];
            data1_mn_tofindNaN(:,:) = squeeze(nanmean(data1_chanidx(:,:,:),3));
            data1_mn_tofindNaN = squeeze(nanmean(data1_mn_tofindNaN(:,:),2));
            NaN_idx = find(isnan(data1_mn_tofindNaN));
            
            data1_chanidx(NaN_idx,:,:)=[]; % Remove trials
            
            data2_mn_tofindNaN=[];
            data2_mn_tofindNaN(:,:) = squeeze(nanmean(data2_chanidx(:,:,:),3));
            data2_mn_tofindNaN = squeeze(nanmean(data2_mn_tofindNaN(:,:),2));
            NaN_idx = find(isnan(data2_mn_tofindNaN));
            
            data2_chanidx(NaN_idx,:,:)=[]; % Remove trials
        elseif strcmp(data_structure,'timefreq')
            % Remove trials if all relevant channels had that trial removed
            % with NaNs
            data1_mn_tofindNaN=[];
            data1_mn_tofindNaN(:,:,:) = squeeze(nanmean(data1_chanidx(:,:,:,:),4));
            data1_mn_tofindNaN = squeeze(nanmean(data1_mn_tofindNaN(:,:,:),3));
            data1_mn_tofindNaN = squeeze(nanmean(data1_mn_tofindNaN(:,:),2));
            NaN_idx = find(isnan(data1_mn_tofindNaN));
            
            data1_chanidx(NaN_idx,:,:,:)=[]; % Remove trials
            
            data2_mn_tofindNaN=[];
            data2_mn_tofindNaN(:,:,:) = squeeze(nanmean(data2_chanidx(:,:,:,:),4));
            data2_mn_tofindNaN = squeeze(nanmean(data2_mn_tofindNaN(:,:,:),3));
            data2_mn_tofindNaN = squeeze(nanmean(data2_mn_tofindNaN(:,:),2));
            NaN_idx = find(isnan(data2_mn_tofindNaN));
            
            data2_chanidx(NaN_idx,:,:,:)=[]; % Remove trials
        end
        
        
        % Data including all channels (not averaged)
        chan_pow1 = {};
        chan_pow2 = {};
        
        channame_list1 = [];
        channame_list2 = [];
        
        if strcmp(data_structure,'bandavg')
            chan_pow1_base = []; % Baseline power will be averaged
            chan_pow2_base = [];
            
            for ch=1:length(chan_idx)
                chname=chan_idx(ch);
                for tr=1:size(data1_chanidx,1)
                    chan_pow1{end+1,1}=squeeze(data1_chanidx(tr,ch,timeframe))'; % Save as row vector
                    chan_pow1_base(end+1,1)=squeeze(nanmean(data1_chanidx(tr,ch,timeframe_base),3)); % Save as row vector
                    
                    channame_list1(end+1,1) = ch;
                end
                
                for tr=1:size(data2_chanidx,1)
                    chan_pow2{end+1,1}=squeeze(data2_chanidx(tr,ch,timeframe))'; % Save as row vector
                    chan_pow2_base(end+1,1)=squeeze(nanmean(data2_chanidx(tr,ch,timeframe_base),3)); % Save as row vector
                    
                    channame_list2(end+1,1) = ch;
                end
            end
        elseif strcmp(data_structure,'timefreq')
            chan_pow1_base = {}; % Baseline power will be averaged
            chan_pow2_base = {};
            
            for ch=1:length(chan_idx)
                chname=chan_idx(ch);
                for tr=1:size(data1_chanidx,1)
                    chan_pow1{end+1,1}=squeeze(data1_chanidx(tr,ch,:,timeframe));
                    chan_pow1_base{end+1,1}=squeeze(nanmean(data1_chanidx(tr,ch,:,timeframe_base),4));
                    
                    channame_list1(end+1,1) = ch;
                end
                
                for tr=1:size(data2_chanidx,1)
                    chan_pow2{end+1,1}=squeeze(data2_chanidx(tr,ch,:,timeframe));
                    chan_pow2_base{end+1,1}=squeeze(nanmean(data2_chanidx(tr,ch,:,timeframe_base),4));
                    
                    channame_list2(end+1,1) = ch;
                end
            end
        end
        
       
        % Create channel-level table of all trials
        % Correct
        trialErrorData=ones(size(chan_pow1,1),1);
        trialErrorCat=repmat({'Correct'},size(chan_pow1,1),1);
        subjgroup=repmat(subj(su_lim),size(chan_pow1,1),1);
        BDI=repmat(psychcomb(su_lim),size(chan_pow1,1),1);
        disordergroup=repmat({disorder},size(chan_pow1,1),1);
        
        chantable1 = table(trialErrorData);
        chantable1.Power = chan_pow1;
        chantable1.Power_Baseline = chan_pow1_base;
        chantable1.trialErrorCat = trialErrorCat;
        chantable1.Subject = subjgroup;
        chantable1.Channel = channame_list1;
        chantable1.BDI = BDI;
        chantable1.Disorder = disordergroup;
        
        % Incorrect
        trialErrorData=zeros(size(chan_pow2,1),1);
        trialErrorCat=repmat({'Incorrect'},size(chan_pow2,1),1);
        subjgroup=repmat(subj(su_lim),size(chan_pow2,1),1);
        BDI=repmat(psychcomb(su_lim),size(chan_pow2,1),1);
        disordergroup=repmat({disorder},size(chan_pow2,1),1);
        
        chantable2 = table(trialErrorData);
        chantable2.Power = chan_pow2;
        chantable2.Power_Baseline = chan_pow2_base;
        chantable2.trialErrorCat = trialErrorCat;
        chantable2.Subject = subjgroup;
        chantable2.Channel = channame_list2;
        chantable2.BDI = BDI;
        chantable2.Disorder = disordergroup;
        
        chan_fulltable = [chantable1;chantable2];
        fulltable_allchan=[fulltable_allchan;chan_fulltable];
        
    end
end

end


function [timediff_subj,avg_timediff,timediff_subj_intertr] = get_baseline_timing(Headers,trialtimesall)

timediff_subj = [];
avg_timediff = [];
timediff_subj_intertr = [];

FixOff_col = find(strcmp(Headers,'Fixation off time'));
FdbckOn_col = find(strcmp(Headers,'Feedback on time'));
ImOn_col = find(strcmp(Headers,'Image on time'));

for ss=1:length(trialtimesall)
    timediff_subj(end+1,1) = nanmean(trialtimesall{ss}(:,FixOff_col) - trialtimesall{ss}(:,FdbckOn_col));
    intertrdiff = trialtimesall{ss}(2:end,ImOn_col) - trialtimesall{ss}(1:end-1,FixOff_col);
    neg_idx = find(intertrdiff<0);
    intertrdiff(neg_idx)=[];
    if any(intertrdiff<2000)
        disp(['Subject idx ',num2str(ss),' had intertrial time < 2000 ms']);
    end
    timediff_subj_intertr(end+1,1) = nanmean(intertrdiff);
end

avg_timediff=round(nanmean(timediff_subj)/10);

end
