# Supplementary material for: Movement Disorder Patients with Depression Have Altered Corticostriatal Alpha-Beta Power Response to Reward and Loss
Source: eNeuro. 2026 Jul 9;13(7):ENEURO.0008-26.2026. doi: 10.1523/ENEURO.0008-26.2026 (PMC13364504; doi:10.1523/ENEURO.0008-26.2026)
Supplement: Data Analysis Code — The code/software described in the paper is freely available online at https://github.com/qhelen/MD-Depression-Reward. Download Data Analysis Code, ZIP file. [file eneuro-13-ENEURO.0008-26.2026-s009.zip › Code to Share/VerbWMDepressionOtherVarStats.m]

%% BDI-II correlations

[~,~,subj2use_raw] = xlsread('/Users/helenqian/Documents/PD Working Memory/VerbWMSubjectList.xlsx','AllSubj');

tasktype='twoback';
ChannelNamesComb={'Caudate','Cortex'};
% disorder = 'PD'; 
% disorder = 'ET'; 
disorder = 'All Subj'; 
impairment_req=[]; dep_req=[]; ADM_req=[]; medsplit=[]; zeroback_match=[];
[subj,block] = getsubj_2use(subj2use_raw,disorder,tasktype,ChannelNamesComb,impairment_req,dep_req,ADM_req,medsplit,zeroback_match);
trialtype='AllEmotion';

psychscoretype='BDI-II Subscores';
[psychcomb,testlist,subj_unique] = VerbWMOnlyPsychScoresCombine(subj,block,ChannelNamesComb,tasktype,psychscoretype);

keylabel_1='BDI-II';
var1_1=psychcomb(:,1);
var1_2=[];
var1_3=[];

var2_1=[];
var2_2=[];
var2_3=[];


psychscoretypelist={'Executive Function','Attention and Working Memory','Memory','Visuospatial','Language','Task Performance'}; 
R_psychdom=cell(1,length(psychscoretypelist));
P_psychdom=cell(1,length(psychscoretypelist));
R_qual=cell(1,length(psychscoretypelist));


for pp=1:length(psychscoretypelist)
    psychscoretype=psychscoretypelist{pp};
    
    [psychcomb,testlist,subj_unique] = VerbWMOnlyPsychScoresCombine(subj,block,ChannelNamesComb,tasktype,psychscoretype);
    
    % Only use domain scores
    if strcmp(psychscoretype,'Memory') % get composite memory domain scores
        keylabel_2=testlist{end-4};
        var2_1=psychcomb(:,end-4);
    elseif strcmp(psychscoretype,'Task Performance')
        keylabel_2='Task Performance';
        var2_1=psychcomb(:,end);
    else
        keylabel_2=testlist{end};
        var2_1=psychcomb(:,end);
    end
    
    SaveName=[disorder,' ',tasktype];
    if strcmp(psychscoretype,'Task Performance')
         DataSaveDir=['/Volumes/easystore/PD Working Memory/Cognitive Correlation/MOCA and BDI-II/BDI-II Other Variable Correlations/',psychscoretype,'/Scatterplots/'];
    else
        DataSaveDir=['/Volumes/easystore/PD Working Memory/Cognitive Correlation/MOCA and BDI-II/BDI-II Other Variable Correlations/',psychscoretype,'/',keylabel_2,'/Scatterplots/'];
    end
        
    [R_psychlim{pp},P_psychlim{pp},~,~,RL_psychlim{pp},RU_psychlim{pp},~,~]=VerbWMOnlyPsychTaskPlot(var1_1,var1_2,var1_3,var2_1,var2_2,var2_3,DataSaveDir,SaveName,trialtype,keylabel_1,keylabel_2);
    
    % Format output
    R_psychdom{pp}=R_psychlim{pp}(1,2);
    P_psychdom{pp}=P_psychlim{pp}(1,2);
    RL_psychlim{pp}=RL_psychlim{pp}(1,2);
    RU_psychlim{pp}=RU_psychlim{pp}(1,2);
    
    if R_psychdom{pp}<=-0.1
        R_qual{pp}='Negative';
    elseif R_psychdom{pp}>=0.1
        R_qual{pp}='Positive';
    else
        R_qual{pp}='Near 0';
    end
    
    if P_psychdom{pp}<0.05
        R_qual{pp}=[R_qual{pp},'**'];
    elseif P_psychdom{pp}<0.1
        R_qual{pp}=[R_qual{pp},'*'];
    end
    
    R_qual{pp} = [R_qual{pp},' R=',num2str(R_psychdom{pp}),', P =',num2str(P_psychdom{pp})];
    
end

%% PD vs ET BDI-II violin plots
[~,~,subj2use_raw] = xlsread('/Users/helenqian/Documents/PD Working Memory/VerbWMSubjectList.xlsx','AllSubj');

tasktype='twoback';
ChannelNamesComb={'Caudate','Cortex'};
disorder = 'PD'; 
impairment_req=[]; dep_req=[]; ADM_req=[]; medsplit=[]; zeroback_match=[];
[subj,block] = getsubj_2use(subj2use_raw,disorder,tasktype,ChannelNamesComb,impairment_req,dep_req,ADM_req,medsplit,zeroback_match);
trialtype='AllEmotion';

psychscoretype='BDI-II Subscores';
[PD_psychcomb,testlist,PD_subj_unique] = VerbWMOnlyPsychScoresCombine(subj,block,ChannelNamesComb,tasktype,psychscoretype);

disorder = 'NonPD'; 
impairment_req=[]; dep_req=[]; ADM_req=[]; medsplit=[]; zeroback_match=[];
[subj,block] = getsubj_2use(subj2use_raw,disorder,tasktype,ChannelNamesComb,impairment_req,dep_req,ADM_req,medsplit,zeroback_match);
trialtype='AllEmotion';

psychscoretype='BDI-II Subscores';
[ET_psychcomb,testlist,ET_subj_unique] = VerbWMOnlyPsychScoresCombine(subj,block,ChannelNamesComb,tasktype,psychscoretype);

%%
PD_BDI = PD_psychcomb(:,1);
ET_BDI = ET_psychcomb(:,1);

blue1=[0.7 0.8 1];
red1=[1 0.8 0.8];

DataSaveDir=['/Volumes/easystore/PD Working Memory/Emotion Stats/Boxplots/PD vs ET BDI/'];
savenamesum = 'PD vs ET BDI-II';

g1 = repmat({['PD']},length(PD_BDI),1);
g2 = repmat({['ET']},length(ET_BDI),1);

g=[g1;g2;];

% Violin plot
f1=figure;
hold on
title([savenamesum,' Violin']);
violinobj = violinplot([PD_BDI;ET_BDI],g, 'QuartileStyle','shadow','BoxColor',[0 0 0],'GroupOrder',unique(g,'stable'),'EdgeColor',[1 1 1],'ViolinColor',[blue1;red1]);
violinobj(1,1).ScatterPlot.MarkerFaceColor='b';
violinobj(1,2).ScatterPlot.MarkerFaceColor='r';
yline([14],'--')

saveas(f1,[DataSaveDir,savenamesum,' Violin']);
saveas(f1,[DataSaveDir,savenamesum,' Violin'],'jpeg');
close
%% Reaction time correlations
DataDir='/Volumes/easystore/PD Working Memory/Z-Score Data/V4/';
[~,~,subj2use_raw] = xlsread('/Users/helenqian/Documents/PD Working Memory/VerbWMSubjectList.xlsx','AllSubj');

% tasktype='zeroback';
tasktype='twoback';

ChannelNamesComb={'Caudate','Cortex'};
disorder = 'NonPD'; 
% disorder = 'ET'; 
% disorder = 'All Subj'; 
blockcat=true;

impairment_req=[]; dep_req=[]; ADM_req=[]; medsplit=[]; zeroback_match=[];
[subj,block] = getsubj_2use(subj2use_raw,disorder,tasktype,ChannelNamesComb,impairment_req,dep_req,ADM_req,medsplit,zeroback_match,'blockcat',blockcat);
trialtype='AllEmotion';
aligntype='FdbckOn';
z_scoretf=true;
log_tf=false;

SaveName=[disorder,' ',tasktype];
if blockcat==true
    SaveName=[SaveName,' Cat'];
end

if blockcat==true
    [trialtimes1comb,trialtimes2comb,trialtimes3comb,trialtimesallcomb,TaskTimingHeaders] = VerbWMSortWordLineTimingOnlyBlockCat(tasktype,subj,block,DataDir,trialtype,aligntype,SaveName);
elseif blockcat==false
    [trialtimes1comb,trialtimes2comb,trialtimes3comb,trialtimesallcomb,TaskTimingHeaders] = VerbWMSortWordLineTimingOnly(tasktype,subj,block,DataDir,trialtype,aligntype,SaveName);
end
[data1comb_time,data2comb_time,data3comb_time,subj_unique] = VerbWMNeuroPsychTaskCombineTimingOnlyAvg(trialtimes1comb,trialtimes2comb,trialtimes3comb,trialtimesallcomb,TaskTimingHeaders,subj,block,ChannelNamesComb,tasktype,'z_scoretf',z_scoretf,'log_tf',log_tf);

if z_scoretf==true
    keylabel_1='Z-Score Reaction Time';
else
    keylabel_1='Reaction Time';
end

if log_tf==true
    keylabel_1=[keylabel_1,' (Log)'];
end

var1_1=data1comb_time;
var1_2=data2comb_time;
var1_3=[];

var2_1=[];
var2_2=[];
var2_3=[];

psychscoretypelist={'Executive Function','Attention and Working Memory','Memory','Visuospatial','Language','Task Performance','BDI-II Subscores'}; 
% psychscoretypelist={'Task Performance','BDI-II Subscores'}; 

R_psychdom=cell(1,length(psychscoretypelist));
P_psychdom=cell(1,length(psychscoretypelist));
R_qual=cell(1,length(psychscoretypelist));


for pp=1:length(psychscoretypelist)
    psychscoretype=psychscoretypelist{pp};
    
    [psychcomb,testlist,subj_unique] = VerbWMOnlyPsychScoresCombine(subj,block,ChannelNamesComb,tasktype,psychscoretype);
    
    % Only use domain scores
    if strcmp(psychscoretype,'Memory') % get composite memory domain scores
        keylabel_2=testlist{end-4};
        var2_1=psychcomb(:,end-4);
        var2_2=psychcomb(:,end-4);
     elseif strcmp(psychscoretype,'BDI-II Subscores')
        keylabel_2='Total BDI-II';
        var2_1=psychcomb(:,1);
        var2_2=psychcomb(:,1);
    elseif strcmp(psychscoretype,'Task Performance')
        keylabel_2='Task Performance';
        var2_1=psychcomb(:,end);
        var2_2=psychcomb(:,end);
    else
        keylabel_2=testlist{end};
        var2_1=psychcomb(:,end);
        var2_2=psychcomb(:,end);
    end
    
    if strcmp(psychscoretype,'Task Performance')
        DataSaveDir=['/Volumes/easystore/PD Working Memory/Cognitive Correlation/RespTime/Other Variable Correlations/',psychscoretype,'/Scatterplots/'];
    else
        DataSaveDir=['/Volumes/easystore/PD Working Memory/Cognitive Correlation/RespTime/Other Variable Correlations/',psychscoretype,'/',keylabel_2,'/Scatterplots/'];
    end
        
    [R_psychlim{pp},P_psychlim{pp},R_psychlim_incorr{pp},P_psychlim_incorr{pp},RL_psychlim{pp},RU_psychlim{pp},RL_psychlim_incorr{pp},RU_psychlim_incorr{pp}]=VerbWMOnlyPsychTaskPlot(var1_1,var1_2,var1_3,var2_1,var2_2,var2_3,DataSaveDir,SaveName,trialtype,keylabel_1,keylabel_2);
    
    % Format output (correct)
    R_psychdom{pp}=R_psychlim{pp}(1,2);
    P_psychdom{pp}=P_psychlim{pp}(1,2);
    RL_psychlim{pp}=RL_psychlim{pp}(1,2);
    RU_psychlim{pp}=RU_psychlim{pp}(1,2);
    
    if R_psychdom{pp}<=-0.1
        R_qual{pp}='Negative';
    elseif R_psychdom{pp}>=0.1
        R_qual{pp}='Positive';
    else
        R_qual{pp}='Near 0';
    end
    
    if P_psychdom{pp}<0.05
        R_qual{pp}=[R_qual{pp},'**'];
    elseif P_psychdom{pp}<0.1
        R_qual{pp}=[R_qual{pp},'*'];
    end
    
    R_qual{pp} = [R_qual{pp},' R=',num2str(R_psychdom{pp}),', P =',num2str(P_psychdom{pp})];
    
    % Format output (incorrect)
    R_psychdom_incorr{pp}=R_psychlim_incorr{pp}(1,2);
    P_psychdom_incorr{pp}=P_psychlim_incorr{pp}(1,2);
    RL_psychlim_incorr{pp}=RL_psychlim_incorr{pp}(1,2);
    RU_psychlim_incorr{pp}=RU_psychlim_incorr{pp}(1,2);
    
    if R_psychdom_incorr{pp}<=-0.1
        R_qual_incorr{pp}='Negative';
    elseif R_psychdom_incorr{pp}>=0.1
        R_qual_incorr{pp}='Positive';
    else
        R_qual_incorr{pp}='Near 0';
    end
    
    if P_psychdom_incorr{pp}<0.05
        R_qual_incorr{pp}=[R_qual_incorr{pp},'**'];
    elseif P_psychdom_incorr{pp}<0.1
        R_qual_incorr{pp}=[R_qual_incorr{pp},'*'];
    end
    
    R_qual_incorr{pp} = [R_qual_incorr{pp},' R=',num2str(R_psychdom_incorr{pp}),', P =',num2str(P_psychdom_incorr{pp})];
    
end

%% Depressed v Nondepressed ranksum for cognitive domains and task performance
blue1=[0.7 0.8 1];
red1=[1 0.8 0.8];

DataDir='/Volumes/easystore/PD Working Memory/Z-Score Data/V4/';
[~,~,subj2use_raw] = xlsread('/Users/helenqian/Documents/PD Working Memory/VerbWMSubjectList.xlsx','AllSubj');

tasktype='twoback';
disorder = 'All Subj'; 
% disorder = 'PD';
% disorder = 'ET'; 

ChannelNamesComb={'Caudate','Cortex'};

P={}; h={}; stats={}; zval={};
h_t={}; p_t={}; ci_t={}; stats_t={};
mean_D={}; mean_ND={};
sd_D={}; sd_ND={};
allstats_dep=[];

keylabel={};
varnames={};

psychscoretypelist={'Executive Function','Attention and Working Memory','Memory','Visuospatial','Language','Task Performance','Task Performance Emotion'}; 
% psychscoretypelist={'Executive Function','Processing Speed','Attention','Memory','Visuospatial','Language','Task Performance','Task Performance Emotion'}; 

for pp=1:length(psychscoretypelist)
    psychscoretype=psychscoretypelist{pp};
    
    impairment_req=[]; dep_req='Depressed'; ADM_req=[]; medsplit=[]; zeroback_match=[];
    [subj,block] = getsubj_2use(subj2use_raw,disorder,tasktype,ChannelNamesComb,impairment_req,dep_req,ADM_req,medsplit,zeroback_match);
    
    [D_psychcomb,testlist,D_subj_unique] = VerbWMOnlyPsychScoresCombine(subj,block,ChannelNamesComb,tasktype,psychscoretype);

    
    
    impairment_req=[]; dep_req='NonDepressed'; ADM_req=[]; medsplit=[]; zeroback_match=[];
    [subj,block] = getsubj_2use(subj2use_raw,disorder,tasktype,ChannelNamesComb,impairment_req,dep_req,ADM_req,medsplit,zeroback_match);
    
    [ND_psychcomb,testlist,ND_subj_unique] = VerbWMOnlyPsychScoresCombine(subj,block,ChannelNamesComb,tasktype,psychscoretype);

    
    % Only use domain scores
    if strcmp(psychscoretype,'Memory') % get composite memory domain scores
        keylabel{1}=testlist{end-4};
        D_var=D_psychcomb(:,end-4);
        ND_var=ND_psychcomb(:,end-4);
     
    elseif strcmp(psychscoretype,'Task Performance')
        keylabel{1}='Task Performance';
        D_var=D_psychcomb(:,end);
        ND_var=ND_psychcomb(:,end);
        
    elseif strcmp(psychscoretype,'Task Performance Emotion') % Use all scores
        keylabel=testlist;
        D_var=D_psychcomb;
        ND_var=ND_psychcomb;
    else
        keylabel{1}=testlist{end};
        D_var=D_psychcomb(:,end);
        ND_var=ND_psychcomb(:,end);
    end
    
    
    if contains(psychscoretype,'Task Performance')
        SaveName=[disorder,' ',tasktype];
    else
        SaveName=disorder;
    end
    
    for var=1:size(D_var,2)
        varnames{end+1}=keylabel{var};
        if strcmp(psychscoretype,'Task Performance')
            DataSaveDir=['/Volumes/easystore/PD Working Memory/Emotion Stats/Boxplots/Depressed v NonDepressed Other Variables/',disorder,'/',psychscoretype,'/'];
        else
            DataSaveDir=['/Volumes/easystore/PD Working Memory/Emotion Stats/Boxplots/Depressed v NonDepressed Other Variables/',disorder,'/',psychscoretype,'/',keylabel{var},'/'];
        end
        
        if exist(DataSaveDir,'dir')~=7
            mkdir(DataSaveDir);
        end
    
        [P{end+1},h{end+1},stats{end+1}]=ranksum(D_var(:,var),ND_var(:,var));
        [h_t{end+1},p_t{end+1},ci_t{end+1},stats_t{end+1}]=ttest2(ND_var(:,var),D_var(:,var));
        if isfield(stats{end},'zval')
            zval{end+1}=stats{end}.zval;
        else
            zval{end+1}=NaN;
        end
        
        mean_D{end+1}=nanmean(D_var(:,var),1);
        mean_ND{end+1}=nanmean(ND_var(:,var),1);
        sd_D{end+1}=std(D_var(:,var),'omitnan');
        sd_ND{end+1}=std(ND_var(:,var),'omitnan');
        
        allstats_dep=[allstats_dep,[P{end}; zval{end}; mean_D{end}; sd_D{end}; mean_ND{end}; sd_ND{end}; mean_ND{end}-mean_D{end}; ci_t{end}(1); ci_t{end}(2)]];

        g1 = repmat({[keylabel{var},' Depressed']},size(D_var(:,var),1),1);
        g2 = repmat({[keylabel{var},' NonDepressed']},size(ND_var(:,var),1),1);
        g=[g1;g2];
        f1=figure;
        hold on
        boxplot([D_var(:,var);ND_var(:,var)],g);
        
        savenamesum=[SaveName,' Depressed v NonDepressed ',keylabel{var}];
        title([savenamesum,' P=',num2str(P{end})]);
    
        saveas(f1,[DataSaveDir,savenamesum]);
        saveas(f1,[DataSaveDir,savenamesum],'jpeg');
        close
        
        % Violin plot
        f1=figure;
        hold on
        title([savenamesum,' Violin']);
        subtitle(['P=',num2str(P{end})]);
        violinobj = violinplot([D_var(:,var);ND_var(:,var)],g, 'QuartileStyle','shadow','BoxColor',[0 0 0],'GroupOrder',unique(g,'stable'),'EdgeColor',[1 1 1],'ViolinColor',[red1;blue1]);
        violinobj(1,1).ScatterPlot.MarkerFaceColor='r';
        violinobj(1,2).ScatterPlot.MarkerFaceColor='b';
        
        saveas(f1,[DataSaveDir,savenamesum,' Violin']);
        saveas(f1,[DataSaveDir,savenamesum,' Violin'],'jpeg');
        close
    
    end
end


%% Depressed v Nondepressed ranksum for reaction time + boxplots/violin plots
DataDir='/Volumes/easystore/PD Working Memory/Z-Score Data/V4/';
[~,~,subj2use_raw] = xlsread('/Users/helenqian/Documents/PD Working Memory/VerbWMSubjectList.xlsx','AllSubj');

blockcat=true;
tasktype='twoback';
% disorder = 'All Subj';
% disorder = 'PD'; 
disorder = 'ET'; 

ChannelNamesComb={'Caudate','Cortex'};
SaveName=[disorder,' ',tasktype];
if blockcat==true
    SaveName=[SaveName,' Cat'];
end
aligntype='FdbckOn';
trialtype='AllEmotion';

z_scoretf=false;
log_tf=true;

DataSaveDir=['/Volumes/easystore/PD Working Memory/Emotion Stats/Boxplots/Depressed v NonDepressed Other Variables/',disorder,'/Reaction Time/'];
if exist(DataSaveDir,'dir')~=7
    mkdir(DataSaveDir);
end

P_corr=[]; h_corr=[]; stats_corr=[]; zval_corr=[];
P_incorr=[]; h_incorr=[]; stats_incorr=[]; zval_incorr=[];
mean_D_corr=[]; mean_ND_corr=[]; sd_D_corr=[]; sd_ND_corr=[];
mean_D_incorr=[]; mean_ND_incorr=[]; sd_D_incorr=[]; sd_ND_incorr=[];

keylabel={};
varnames={};

impairment_req=[]; dep_req='Depressed'; ADM_req=[]; medsplit=[]; zeroback_match=[];
[subj,block] = getsubj_2use(subj2use_raw,disorder,tasktype,ChannelNamesComb,impairment_req,dep_req,ADM_req,medsplit,zeroback_match,'blockcat',blockcat);

if blockcat==true
    [trialtimes1comb,trialtimes2comb,trialtimes3comb,trialtimesallcomb,TaskTimingHeaders] = VerbWMSortWordLineTimingOnlyBlockCat(tasktype,subj,block,DataDir,trialtype,aligntype,SaveName);
elseif blockcat==false
    [trialtimes1comb,trialtimes2comb,trialtimes3comb,trialtimesallcomb,TaskTimingHeaders] = VerbWMSortWordLineTimingOnly(tasktype,subj,block,DataDir,trialtype,aligntype,SaveName);
end
[D_data1comb_time,D_data2comb_time,D_data3comb_time,subj_unique_resptime] = VerbWMNeuroPsychTaskCombineTimingOnlyAvg(trialtimes1comb,trialtimes2comb,trialtimes3comb,trialtimesallcomb,TaskTimingHeaders,subj,block,ChannelNamesComb,tasktype,'z_scoretf',z_scoretf,'log_tf',log_tf);


impairment_req=[]; dep_req='NonDepressed'; ADM_req=[]; medsplit=[]; zeroback_match=[];
[subj,block] = getsubj_2use(subj2use_raw,disorder,tasktype,ChannelNamesComb,impairment_req,dep_req,ADM_req,medsplit,zeroback_match,'blockcat',blockcat);

if blockcat==true
    [trialtimes1comb,trialtimes2comb,trialtimes3comb,trialtimesallcomb,TaskTimingHeaders] = VerbWMSortWordLineTimingOnlyBlockCat(tasktype,subj,block,DataDir,trialtype,aligntype,SaveName);
elseif blockcat==false
    [trialtimes1comb,trialtimes2comb,trialtimes3comb,trialtimesallcomb,TaskTimingHeaders] = VerbWMSortWordLineTimingOnly(tasktype,subj,block,DataDir,trialtype,aligntype,SaveName);
end
[ND_data1comb_time,ND_data2comb_time,ND_data3comb_time,subj_unique_resptime] = VerbWMNeuroPsychTaskCombineTimingOnlyAvg(trialtimes1comb,trialtimes2comb,trialtimes3comb,trialtimesallcomb,TaskTimingHeaders,subj,block,ChannelNamesComb,tasktype,'z_scoretf',z_scoretf,'log_tf',log_tf);


% Boxplots
if contains(trialtype,'AllEmotion')
    keylabel_1 = 'Correct';
    keylabel_2 = 'Incorrect';
    keylabel_3 = [];
elseif contains(trialtype,'Correct') | contains(trialtype,'Incorrect')
    keylabel_1 = 'Negative';
    keylabel_2 = 'Neutral';
    keylabel_3 = 'Positive';
end

% Data type 1 trial reaction time
if z_scoretf==true
    keylabel=[keylabel_1,' Z-Score Reaction Time'];
else
    keylabel=[keylabel_1,' Reaction Time'];
end
if log_tf==true
    keylabel=[keylabel_1,' (Log)'];
end
[P_corr,h_corr,stats_corr]=ranksum(D_data1comb_time,ND_data1comb_time);
[h_tcorr,p_tcorr,ci_tcorr,stats_tcorr]=ttest2(ND_data1comb_time,D_data1comb_time);
        
if isfield(stats_corr,'zval')
    zval_corr=stats_corr.zval;
else
    zval_corr=NaN;
end

mean_D_corr=nanmean(D_data1comb_time,1);
mean_ND_corr=nanmean(ND_data1comb_time,1);
sd_D_corr=std(D_data1comb_time,'omitnan');
sd_ND_corr=std(ND_data1comb_time,'omitnan');

allstats_corr=[P_corr; zval_corr; mean_D_corr; sd_D_corr; mean_ND_corr; sd_ND_corr; mean_ND_corr-mean_D_corr; ci_tcorr(1); ci_tcorr(2)];

g1 = repmat({[keylabel,' Depressed']},size(D_data1comb_time,1),1);
g2 = repmat({[keylabel,' NonDepressed']},size(ND_data1comb_time,1),1);
g=[g1;g2];
f1=figure;
hold on
boxplot([D_data1comb_time;ND_data1comb_time],g);

savenamesum=[SaveName,' Depressed v NonDepressed ',keylabel];
title([savenamesum,' P=',num2str(P_corr)]);

saveas(f1,[DataSaveDir,savenamesum]);
saveas(f1,[DataSaveDir,savenamesum],'jpeg');
close


% Data type 2 trial reaction time
if z_scoretf==true
    keylabel=[keylabel_2,' Z-Score Reaction Time'];
else
    keylabel=[keylabel_2,' Reaction Time'];
end
if log_tf==true
    keylabel=[keylabel_2,' (Log)'];
end
[P_incorr,h_incorr,stats_incorr]=ranksum(D_data2comb_time,ND_data2comb_time);
[h_tincorr,p_tincorr,ci_tincorr,stats_tincorr]=ttest2(ND_data2comb_time,D_data2comb_time);

if isfield(stats_incorr,'zval')
    zval_incorr=stats_incorr.zval;
else
    zval_incorr=NaN;
end

mean_D_incorr=nanmean(D_data2comb_time,1);
mean_ND_incorr=nanmean(ND_data2comb_time,1);
sd_D_incorr=std(D_data2comb_time,'omitnan');
sd_ND_incorr=std(ND_data2comb_time,'omitnan');

allstats_incorr=[P_incorr; zval_incorr; mean_D_incorr; sd_D_incorr; mean_ND_incorr; sd_ND_incorr; mean_ND_incorr-mean_D_incorr; ci_tincorr(1); ci_tincorr(2)];

g1 = repmat({[keylabel,' Depressed']},size(D_data2comb_time,1),1);
g2 = repmat({[keylabel,' NonDepressed']},size(ND_data2comb_time,1),1);
g=[g1;g2];
f1=figure;
hold on
boxplot([D_data2comb_time;ND_data2comb_time],g);

savenamesum=[SaveName,' Depressed v NonDepressed ',keylabel];
title([savenamesum,' P=',num2str(P_incorr)]);

saveas(f1,[DataSaveDir,savenamesum]);
saveas(f1,[DataSaveDir,savenamesum],'jpeg');
close

if contains(trialtype,'Correct') | contains(trialtype,'Incorrect')
    % Data type 3 trial reaction time
    if z_scoretf==true
        keylabel=[keylabel_3,' Z-Score Reaction Time'];
    else
        keylabel=[keylabel_3,' Reaction Time'];
    end
    if log_tf==true
        keylabel=[keylabel_3,' (Log)'];
    end
    [P_3,h_3,stats_3]=ranksum(D_data3comb_time,ND_data3comb_time);
    if isfield(stats_3,'zval')
        zval_3=stats_3.zval;
    else
        zval_3=NaN;
    end
    
    mean_D_3=nanmean(D_data3comb_time,1);
    mean_ND_3=nanmean(ND_data3comb_time,1);
    sd_D_3=std(D_data3comb_time,'omitnan');
    sd_ND_3=std(ND_data3comb_time,'omitnan');
    
    allstats_3=[P_3; zval_3; mean_D_3; sd_D_3; mean_ND_3; sd_ND_3];

    g1 = repmat({[keylabel,' Depressed']},size(D_data3comb_time,1),1);
    g2 = repmat({[keylabel,' NonDepressed']},size(ND_data3comb_time,1),1);
    g=[g1;g2];
    f1=figure;
    hold on
    boxplot([D_data3comb_time;ND_data3comb_time],g);
    
    savenamesum=[SaveName,' Depressed v NonDepressed ',keylabel];
    title([savenamesum,' P=',num2str(P_3)]);
    
    saveas(f1,[DataSaveDir,savenamesum]);
    saveas(f1,[DataSaveDir,savenamesum],'jpeg');
    close
    
end

% 4-Way Boxplot 
blue1=[0.7 0.8 1];
red1=[1 0.8 0.8];

blue2=[80/255,130/255,1];
red2=[250/255,130/255,150/255];

darkblue = [9/255,0,136/255];
darkred = [139/255 0 0];

if z_scoretf==true
    savenamesum=[SaveName,' Z-Score Reaction Time Correct Incorrect 4-Way'];
else
    savenamesum=[SaveName,' Reaction Time Correct Incorrect 4-Way'];
end
if log_tf==true
    savenamesum = [savenamesum,' Log'];
end

g1 = repmat({['Depressed Correct']},length(D_data1comb_time),1);
g2 = repmat({['Depressed Incorrect']},length(D_data2comb_time),1);

g3 = repmat({['NonDepressed Correct']},length(ND_data1comb_time),1);
g4 = repmat({['NonDepressed Incorrect']},length(ND_data2comb_time),1);

g=[g1;g2;g3;g4];

% Violin plot
f1=figure;
hold on
title([savenamesum,' Violin']);
violinobj = violinplot([D_data1comb_time;D_data2comb_time;ND_data1comb_time;ND_data2comb_time],g, 'QuartileStyle','shadow','BoxColor',[0 0 0],'GroupOrder',unique(g,'stable'),'EdgeColor',[1 1 1],'ViolinColor',[red1;red2;blue1;blue2]);
violinobj(1,1).ScatterPlot.MarkerFaceColor='r';
violinobj(1,2).ScatterPlot.MarkerFaceColor=darkred;
violinobj(1,3).ScatterPlot.MarkerFaceColor='b';
violinobj(1,4).ScatterPlot.MarkerFaceColor=darkblue;

saveas(f1,[DataSaveDir,savenamesum,' Violin']);
saveas(f1,[DataSaveDir,savenamesum,' Violin'],'jpeg');
close

%% Sign rank and ANOVA for correct vs incorrect for depressed and nondepressed
%%%%%%%%%%%%%%%%%%%%%%%%%%%%%%
% Must run prev section first
%%%%%%%%%%%%%%%%%%%%%%%%%%%%%%
if strcmp(trialtype,'AllEmotion')
    if z_scoretf==true
        keylabel2use_1=[keylabel_1,' Z-Score Reaction Time'];
        keylabel2use_2=[keylabel_2,' Z-Score Reaction Time'];
    else
        keylabel2use_1=[keylabel_1,' Reaction Time'];
        keylabel2use_2=[keylabel_2,' Reaction Time'];
    end
    if log_tf==true
        keylabel2use_1=[keylabel2use_1,' (Log)'];
        keylabel2use_2=[keylabel2use_2,' (Log)'];
    end
    
    % Depressed
    [P_D,h_D,stats_D]=signrank(D_data1comb_time,D_data2comb_time);
    if isfield(stats_D,'zval')
        zval_D=stats_D.zval;
    else
        zval_D=NaN;
    end
    
    % made these variables in above section
    allstats_D=[P_D; zval_D; mean_D_corr; sd_D_corr; mean_D_incorr; sd_D_incorr];
    
    g1 = repmat({[keylabel2use_1,' Depressed']},size(D_data1comb_time,1),1);
    g2 = repmat({[keylabel2use_2,' Depressed']},size(D_data2comb_time,1),1);
    g=[g1;g2];
    f1=figure;
    hold on
    boxplot([D_data1comb_time;D_data2comb_time],g);
    
    savenamesum=[SaveName,' Depressed ',keylabel2use_1,' v ',keylabel2use_2];
    title([savenamesum,' P=',num2str(P_D)]);
    
    saveas(f1,[DataSaveDir,savenamesum]);
    saveas(f1,[DataSaveDir,savenamesum],'jpeg');
    close
    
    % Nondepressed
    [P_ND,h_ND,stats_ND]=signrank(ND_data1comb_time,ND_data2comb_time);
    if isfield(stats_ND,'zval')
        zval_ND=stats_ND.zval;
    else
        zval_ND=NaN;
    end
    
    % made these variables in above section
    allstats_ND=[P_ND; zval_ND; mean_ND_corr; sd_ND_corr; mean_ND_incorr; sd_ND_incorr];
    
    g1 = repmat({[keylabel2use_1,' NonDepressed']},size(ND_data1comb_time,1),1);
    g2 = repmat({[keylabel2use_2,' NonDepressed']},size(ND_data2comb_time,1),1);
    g=[g1;g2];
    f1=figure;
    hold on
    boxplot([ND_data1comb_time;ND_data2comb_time],g);
    
    savenamesum=[SaveName,' NonDepressed ',keylabel2use_1,' v ',keylabel2use_2];
    title([savenamesum,' P=',num2str(P_ND)]);
    
    saveas(f1,[DataSaveDir,savenamesum]);
    saveas(f1,[DataSaveDir,savenamesum],'jpeg');
    close
    
    
    %%%%
    % 2-way ANOVA (Correct/Incorrect (within subject) and Depression (between subject))
    
    g1 = categorical(repmat({['Depressed']},length(D_data1comb_time),1)); % making categorical doesn't seem to make a difference on ANOVA results, but just keeping this way
    g2 = categorical(repmat({['NonDepressed']},length(ND_data1comb_time),1));
    depression_status=[g1;g2];
    
    bydep_all_input_tbl=table(depression_status,[D_data1comb_time;ND_data1comb_time],[D_data2comb_time;ND_data2comb_time],'VariableNames',{'Depression','Correct','Incorrect'});
    Meas = table(categorical({'Correct','Incorrect'})','VariableNames',{'Accuracy'}); % making categorical doesn't seem to make a difference on ANOVA results, but just keeping this way
    rm_bydep = fitrm(bydep_all_input_tbl,'Correct-Incorrect ~ Depression','WithinDesign',Meas);
    tbl_bydep = ranova(rm_bydep,'WithinModel','Accuracy');
    
    
    % Multcompare for 2-way ANOVA correct/incorrect and depression
    mult_bydep = multcompare(rm_bydep,'Accuracy','By','Depression');
    mult_byacc = multcompare(rm_bydep,'Depression','By','Accuracy');

end

%% Depressed v NonDepressed for demographic variables
disorder='All Subj';
[~,~,rawtable] = xlsread('/Users/helenqian/Documents/PD Working Memory/VerbWMSubjectList.xlsx','AllSubj');

headers=rawtable(1,:);
rawtabledata=rawtable(2:end,:);
subjlist_2use=rawtable(2:end,1);

idx_toremove=[];
for ss=1:length(subjlist_2use)
    if ~ischar(subjlist_2use{ss}) | ~contains(subjlist_2use{ss},'Subject')
        idx_toremove(end+1)=ss;
        
    end
end

subjlist_2use(idx_toremove,:)=[];
rawtabledata(idx_toremove,:)=[];

for ii=1:size(rawtabledata,1)
    for jj=1:size(rawtabledata,2)
        if ischar(rawtabledata{ii,jj})
            if strcmp(rawtabledata{ii,jj},'N/A')
                rawtabledata{ii,jj}=NaN;
            end
        end
    end
end

% Load data from NeuroPsych spreadsheet
[~,~,psychscoreraw] = xlsread('/Users/helenqian/Documents/PD Working Memory/NeuropsychCorrelation.xlsx','Converted Z-Scores');
subjnamespsych=psychscoreraw(3:end,1);

subj_idx=[];
for ii=1:length(subjlist_2use)
    subj_idx(ii)=find(strcmp(subjnamespsych,subjlist_2use{ii}));
end

% Change scores from cell to matrix
for ii=1:size(psychscoreraw,1)
    for jj=1:size(psychscoreraw,2)
        if ischar(psychscoreraw{ii,jj})
            psychscoreraw{ii,jj}=NaN;
        end
        psychscoremat(ii,jj)=psychscoreraw{ii,jj};
    end
end

psychscoremat=psychscoremat(3:end,:);

% Get BDI-II and total caudate volume
BDI_II=psychscoremat(subj_idx,42);
Caudate_vol=psychscoremat(subj_idx,36);
Anhedonia=psychscoremat(subj_idx,47);

% Make sure data matches between 2 spreadsheets
col2use=find(strcmp(headers,'BDI-II'));
sum_diff=BDI_II-cell2mat(rawtabledata(:,col2use));
sum_diff=nansum(sum_diff);
disp(['BDI-II has ',num2str(sum_diff),' difference between sheets']);

col2use=find(strcmp(headers,'Total Caudate Volume (ICV)'));
sum_diff=Caudate_vol-cell2mat(rawtabledata(:,col2use));
sum_diff=nansum(sum_diff);
disp(['Caudate volume has ',num2str(sum_diff),' difference between sheets']);


Age=[]; Depressed_tf=[]; PD_tf=[];  ADM_tf=[];
for ii=1:size(rawtabledata,1)
    col2use=find(strcmp(headers,'Age (years)'));
    Age(end+1,1)=rawtabledata{ii,col2use};
    
    col2use=find(strcmp(headers,'Disorder'));
    disorder_bysubj=rawtabledata{ii,col2use};
    
    col2use=find(strcmp(headers,'SSRI/SNRI/TCA/MAOi/Atypical'));
    ADM=rawtabledata{ii,col2use}; % Wide split
    
    if BDI_II(ii) >= 14
        Depressed_tf(end+1,1) = true;
    else
        Depressed_tf(end+1,1) = false;
    end
    
    if strcmp(disorder_bysubj,'PD')
        PD_tf(end+1,1) = true;
    else
        PD_tf(end+1,1) = false;
    end
    
    if strcmp(ADM,'Y')
        ADM_tf(end+1,1) = true;
    elseif strcmp(ADM,'N')
        ADM_tf(end+1,1) = false;
    end
    
      
end

%%

Age_D=[]; Age_ND=[]; 
% Duration_D=[]; Duration_ND=[]; 
% UPDRSOff_D=[]; UPDRSOff_ND=[];
% UPDRSOn_D=[]; UPDRSOn_ND=[]; 
% Levadopa_D=[]; Levadopa_ND=[];
% Caudate_D=[]; Caudate_ND=[]; 
% TaskPerformance_D=[]; TaskPerformance_ND=[]; 
% CompMemoryPerformance_D=[]; CompMemoryPerformance_ND=[]; 

for ii=1:size(rawtabledata,1)
    if Depressed_tf(ii)==true
       Age_D(end+1,1)=Age(ii);
%        Duration_D(end+1,1)=Duration(ii);
%        UPDRSOff_D(end+1,1)=UPDRSOff(ii);
%        UPDRSOn_D(end+1,1)=UPDRSOn(ii);
%        Levadopa_D(end+1,1)=Levadopa(ii);
%        Caudate_D(end+1,1)=Caudate(ii);
%        TaskPerformance_D(end+1,1)=TaskPerformance(ii);
%        CompMemoryPerformance_D(end+1,1)=CompMemoryPerformance(ii);
    else
       Age_ND(end+1,1)=Age(ii);
%        Duration_ND(end+1,1)=Duration(ii);
%        UPDRSOff_ND(end+1,1)=UPDRSOff(ii);
%        UPDRSOn_ND(end+1,1)=UPDRSOn(ii);
%        Levadopa_ND(end+1,1)=Levadopa(ii);
%        Caudate_ND(end+1,1)=Caudate(ii);
%        TaskPerformance_ND(end+1,1)=TaskPerformance(ii);
%        CompMemoryPerformance_ND(end+1,1)=CompMemoryPerformance(ii);
    end
end

% Depressed_tbl=[Age_D,Duration_D,UPDRSOff_D,UPDRSOn_D,Levadopa_D,Caudate_D,TaskPerformance_D,CompMemoryPerformance_D];
% NonDepressed_tbl=[Age_ND,Duration_ND,UPDRSOff_ND,UPDRSOn_ND,Levadopa_ND,Caudate_ND,TaskPerformance_ND,CompMemoryPerformance_ND];
% 
% variables={'Age','Duration','UPDRSOff','UPDRSOn','Levadopa','Caudate Volume','Task Performance','Composite Memory Score'};

Depressed_tbl=[Age_D];
NonDepressed_tbl=[Age_ND];

variables={'Age'};


BoxSaveDir=['/Volumes/easystore/PD Working Memory/Emotion Stats/Boxplots/Depressed v NonDepressed Other Variables/',disorder,'/Demographics/'];

for var=1:length(variables)
    
    f1=figure;
    hold on
    
    [P{var},h{var},stats{var}]=ranksum(Depressed_tbl(:,var),NonDepressed_tbl(:,var));
    mean_D{var}=nanmean(Depressed_tbl(:,var),1);
    mean_ND{var}=nanmean(NonDepressed_tbl(:,var),1);
    sd_D{var}=std(Depressed_tbl(:,var),'omitnan');
    sd_ND{var}=std(NonDepressed_tbl(:,var),'omitnan');
    
    g1 = repmat({[variables{var},' Depressed']},size(Depressed_tbl(:,var),1),1);
    g2 = repmat({[variables{var},' NonDepressed']},size(NonDepressed_tbl(:,var),1),1);
    g=[g1;g2];
    boxplot([Depressed_tbl(:,var);NonDepressed_tbl(:,var)],g);
    
    
%     savenamesum=[ChannelNamesComb{reg},' Resting Depressed v Non-Depressed Boxplot'];
    savenamesum=[variables{var},' Depressed v Non-Depressed Boxplot ',disorder];
    title([savenamesum,' P=',num2str(P{var})]);
    
    saveas(f1,[BoxSaveDir,savenamesum]);
    saveas(f1,[BoxSaveDir,savenamesum],'jpeg');
    close
    
end
