# Supplementary material for: Movement Disorder Patients with Depression Have Altered Corticostriatal Alpha-Beta Power Response to Reward and Loss
Source: eNeuro. 2026 Jul 9;13(7):ENEURO.0008-26.2026. doi: 10.1523/ENEURO.0008-26.2026 (PMC13364504; doi:10.1523/ENEURO.0008-26.2026)
Supplement: Data Analysis Code — The code/software described in the paper is freely available online at https://github.com/qhelen/MD-Depression-Reward. Download Data Analysis Code, ZIP file. [file eneuro-13-ENEURO.0008-26.2026-s009.zip › Code to Share/VerbWMFirstLevelClusters_tTest.m]

% First-level 2-sample t-tests across trials for each time/frequency point 
% within each channel 
% (saves t-values for one non-shuffled run and 300 shuffled runs)

% parpool(128,SpmdEnabled=false)

% Set up paramaters
% datatype='Bursts';
datatype='Power';
powvers='V4';
trialtype='AllEmotion';
aligntype='ImOn';
data_structure='timefreq'; % Run cluster-based permutation on time-frequency data
% data_structure='bandavg'; % Run cluster-based permutation on frequency band-averaged data
if strcmp(data_structure,'bandavg')
    powrange='Alpha-Beta';
end

if strcmp(datatype,'Power')
    SaveName=[aligntype,' ',trialtype,' Combined Two Back PD ET Trial Subject Table ',data_structure,' ',powvers,' Cat'];
elseif strcmp(datatype,'Bursts')
    if strcmp(aligntype,'ImOn') | strcmp(aligntype,'PromptOn')
        SaveName=[aligntype,' ',trialtype,' Combined Two Back PD ET Impairment Trial Subject Table Bursts ',data_structure,' ',powvers,' Cat'];
    end
end
if strcmp(data_structure,'bandavg')
    SaveName=[powrange,' ',SaveName];
end
load(SaveName); % Load data

n_perm=300; %300 permutations per channel

if strcmp(data_structure,'timefreq')
    freqs=1:100;
elseif strcmp(data_structure,'bandavg')
    freqs=1;
end

extractidx_cell = @(C, row_k,col_k) cellfun(@(c)c(row_k,col_k), C);

for reg=1:length(ChannelNamesComb)
    
disp(ChannelNamesComb{reg})

subjID=unique(allcond_table{reg}.Subject);

for su=1:length(subjID)
    tic

    subj_subTable=[];
    subj_idx = find(strcmp(allcond_table{reg}.Subject,subjID{su}));
    subj_subTable=allcond_table{reg}(subj_idx,:);

    ch_list=unique(subj_subTable.Channel);

    tMatrix_perm_cell=cell(n_perm+1,1);
    df_perm_cell=cell(n_perm+1,1);
    
    parfor p_idx=1:n_perm+1 % Loop through permutations for each patient
        disp(['Permutation ',num2str(p_idx)]);

        tMatrix_perm=zeros(length(freqs),length(timeframe),length(ch_list)); % Matrix of t values for each time-freq value, channel as third dimension
        df_temp=zeros(length(ch_list),1);
        
        for ch=1:length(ch_list) % Loop through channels for each patient
            disp(['Channel ',num2str(ch)])
            ch_subTable=[];
            ch_subTable=subj_subTable(subj_subTable.Channel==ch_list(ch),:);

            if p_idx == n_perm+1 % non-shuffled permutation
                trialErrorData_use = ch_subTable.trialErrorData;
            else
                trialErrorData_use = Shuffle(ch_subTable.trialErrorData);
            end
            group1_tr = trialErrorData_use==1;
            group2_tr = trialErrorData_use==0;

            group1_datafull = ch_subTable.(datatype)(group1_tr,:);
            group2_datafull = ch_subTable.(datatype)(group2_tr,:);

            for ff=1:length(freqs)
                for tt=1:length(timeframe)
                    group1_datalim = extractidx_cell(group1_datafull,ff,tt);
                    group2_datalim = extractidx_cell(group2_datafull,ff,tt);
                    [h,p,ci,stats] = ttest2(group1_datalim,group2_datalim);

                    tMatrix_perm(ff,tt,ch)=stats.tstat;
                    
                    if ff==1 & tt==1
                        df_temp(ch)=stats.df;
                    end
                end
            end
            
            disp(['Finished ',subjID{su},' channel ',num2str(ch),' permutation ',num2str(p_idx)]);          
        end

        tMatrix_perm_cell{p_idx} = tMatrix_perm;
        df_perm_cell{p_idx} = df_temp;
    end

    % Rearrange indices to {ch}(freq,time,permutation) for shuffled data
    tMatrix_perm_ch=cell(length(ch_list),1);
    tMatrix_ch=cell(length(ch_list),1);
    df_ch = df_perm_cell{n_perm+1};
    
    for ch=1:length(ch_list)
        for p_idx=1:n_perm+1
            if p_idx < n_perm+1
                tMatrix_perm_ch{ch}=cat(3,tMatrix_perm_ch{ch},squeeze(tMatrix_perm_cell{p_idx}(:,:,ch)));
            elseif p_idx == n_perm+1
                tMatrix_ch{ch}=squeeze(tMatrix_perm_cell{p_idx}(:,:,ch));
            end
        end
    end
    tMatrix_perm_cell=[];
    
    disp(['Finished ',subjID{su},' all channels/permutations']);
    toc
    
    if strcmp(datatype,'Power')
        if strcmp(data_structure,'timefreq')
            save([ChannelNamesComb{reg},'_',aligntype,'_',trialtype,'_',subjID{su},'_FirstLevel_tTest_alldata_Cat'],'tMatrix_perm_ch','tMatrix_ch','df_ch');
        else
            save([powrange,'_',ChannelNamesComb{reg},'_',aligntype,'_',trialtype,'_',subjID{su},'_FirstLevel_tTest_alldata_Cat'],'tMatrix_perm_ch','tMatrix_ch','df_ch');
        end
    elseif strcmp(datatype,'Bursts')
        if strcmp(data_structure,'timefreq')
            save([ChannelNamesComb{reg},'_Bursts_',aligntype,'_',trialtype,'_',subjID{su},'_FirstLevel_tTest_alldata_Cat'],'tMatrix_perm_ch','tMatrix_ch','df_ch');
        else
            save([powrange,'_',ChannelNamesComb{reg},'_Bursts_',aligntype,'_',trialtype,'_',subjID{su},'_FirstLevel_tTest_alldata_Cat'],'tMatrix_perm_ch','tMatrix_ch','df_ch');
        end
    end
end
   

end
% poolobj = gcp('nocreate');delete(poolobj);
