# Supplementary material for: Movement Disorder Patients with Depression Have Altered Corticostriatal Alpha-Beta Power Response to Reward and Loss
Source: eNeuro. 2026 Jul 9;13(7):ENEURO.0008-26.2026. doi: 10.1523/ENEURO.0008-26.2026 (PMC13364504; doi:10.1523/ENEURO.0008-26.2026)
Supplement: Data Analysis Code — The code/software described in the paper is freely available online at https://github.com/qhelen/MD-Depression-Reward. Download Data Analysis Code, ZIP file. [file eneuro-13-ENEURO.0008-26.2026-s009.zip › Code to Share/VerbWMNeuroPsychTaskPlot.m]

function [R_psych_corr,P_psych_corr,R_psych_incorr,P_psych_incorr,RL_psych_corr,RU_psych_corr,RL_psych_incorr,RU_psych_incorr]=VerbWMNeuroPsychTaskPlot(avgdatacomb1_nomean,avgdatacomb2_nomean,avgdatacomb3_nomean,alldatachan1_nomean,alldatachan2_nomean,alldatachan3_nomean,psychcombfull1,psychcombfull2,psychcombfull3,psychcomb1,psychcomb2,psychcomb3,DataSaveDir,ChannelNamesComb,SaveName,trialtype,powrange,testlist,psychscoretype,aligntype,avgtype,disorder,varargin)

clusterver='twolevel'; % Default
disordercode=[];
if ~isempty(varargin)
    for i = 1:2:length(varargin)
        if strcmp(varargin{i},'clusterver')
            clusterver=varargin{i+1};
        elseif strcmp(varargin{i},'disordercode')
            disordercode=varargin{i+1};
        end
    end
end

if contains(SaveName,'Cat')
    blockcat=true;
else
    blockcat=false;
end

% Cluster based times
timeframe = get_VerbWMCorrIncorrClusterTimes(ChannelNamesComb,disorder,aligntype,blockcat,clusterver,powrange);
timeframe_base=151:200;

% Average power over time
for reg=1:length(ChannelNamesComb)
    
    if ~isempty(avgdatacomb1_nomean{reg})
        alldatachan1{reg}=nanmean(alldatachan1_nomean{reg}(:,timeframe{reg}),2);
        for su=1:length(avgdatacomb1_nomean{reg})
            avgdatacomb1{reg}(su,1)=nanmean(avgdatacomb1_nomean{reg}{su}(:,timeframe{reg}),2);
        end
    end
    
    if ~isempty(avgdatacomb2_nomean{reg})
        alldatachan2{reg}=nanmean(alldatachan2_nomean{reg}(:,timeframe{reg}),2);
        for su=1:length(avgdatacomb2_nomean{reg})
            avgdatacomb2{reg}(su,1)=nanmean(avgdatacomb2_nomean{reg}{su}(:,timeframe{reg}),2);
        end
    end
    
    if ~isempty(avgdatacomb3_nomean)
        if ~isempty(avgdatacomb3_nomean{reg})
            alldatachan3{reg}=nanmean(alldatachan3_nomean{reg}(:,timeframe{reg}),2);
            for su=1:length(avgdatacomb3_nomean{reg})
                avgdatacomb3{reg}(su,1)=nanmean(avgdatacomb3_nomean{reg}{su}(:,timeframe{reg}),2);
            end
        end
    end
end

% Correct correlations
data2use=[];
if strcmp(avgtype,'avg') | strcmp(avgtype,'peak')
    data2use=avgdatacomb1;
elseif strcmp(avgtype,'diff')
    data2use=avgdatacomb1_diff;
end
psychcomb2use = psychcomb1;
trialname='Correct';

[R_psych_corr,P_psych_corr,RL_psych_corr,RU_psych_corr] = plot_scattercorr(data2use,aligntype,powrange,ChannelNamesComb,psychcomb2use,psychscoretype,testlist,SaveName,trialname,trialtype,avgtype,DataSaveDir,clusterver,disordercode);

% Incorrect correlations
data2use=[];
if strcmp(avgtype,'avg') | strcmp(avgtype,'peak')
    data2use=avgdatacomb2;
elseif strcmp(avgtype,'diff')
    data2use=avgdatacomb2_diff;
end
psychcomb2use = psychcomb2;
trialname='Incorrect';

[R_psych_incorr,P_psych_incorr,RL_psych_incorr,RU_psych_incorr] = plot_scattercorr(data2use,aligntype,powrange,ChannelNamesComb,psychcomb2use,psychscoretype,testlist,SaveName,trialname,trialtype,avgtype,DataSaveDir,clusterver,disordercode);

end


function [R_psych,P_psych,RL_psych,RU_psych] = plot_scattercorr(data2use,aligntype,powrange,ChannelNamesComb,psychcomb2use,psychscoretype,testlist,SaveName,trialname,trialtype,avgtype,DataSaveDir,clusterver,disordercode)

if strcmp(trialname,'Incorrect')
    trial_label = [trialname,' '];
elseif strcmp(trialname,'Correct')
    trial_label = '';
end

for reg=1:length(ChannelNamesComb)
    if contains(trialtype,'AllEmotion')
        for jj=1:length(testlist)
            psychcomblim=(psychcomb2use{reg}(:,jj));
            if contains(SaveName,'Bursting')
                PicSaveDir=[DataSaveDir,testlist{jj},'/Bursting/Task/'];
            else
                PicSaveDir=[DataSaveDir,testlist{jj},'/Task/'];
            end
            
            if exist(PicSaveDir,'dir')~=7
                mkdir(PicSaveDir);
            end
            
            [R_psych{reg}{jj},P_psych{reg}{jj},RL_psych{reg}{jj},RU_psych{reg}{jj}]=corrcoef(data2use{reg},psychcomblim);
            RL_psych{reg}{jj}=RL_psych{reg}{jj}(1,2);
            RU_psych{reg}{jj}=RU_psych{reg}{jj}(1,2);
            
            f1 = figure;
            hold on; grid off;
            
            drawCI_HQ(data2use{reg},psychcomblim);
            
            if isempty(disordercode)
                scatter(data2use{reg},psychcomblim,'Linewidth',1.5);
            else
                % Color code by disorder
                disordercode_num=ones(length(disordercode{reg}),1);
                ET_idx = find(strcmp(disordercode{reg},'ET'));
                disordercode_num(ET_idx)=2;
                
                drawCI_HQ(data2use{reg}(disordercode_num==1),psychcomblim(disordercode_num==1),'Color','b','FullX',data2use{reg});
                drawCI_HQ(data2use{reg}(disordercode_num==2),psychcomblim(disordercode_num==2),'Color','r','FullX',data2use{reg});
                
                scatter(data2use{reg},psychcomblim,80,disordercode_num,'filled');
                cmap = colormap('hsv');
                colormap(cmap(157:end-10,:));
                cb = colorbar();
                cb.Label.String = 'Disorder: PD = 1, ET = 2';
                
            end
            
            if contains(SaveName,'Bursting')
                xlabel(['Bursting Rate ',trial_label,aligntype,' ',powrange,' Power (Peak)']);
            else
                xlabel(['Z-Score Average ',trial_label,aligntype,' ',powrange,' Power (Peak)']);
            end
            
            if strcmp(psychscoretype,'Task Performance')
                ylabel([testlist{jj},' Percentage']);
            elseif strcmp(psychscoretype,'Caudate Volume')
                ylabel([testlist{jj},' Volume']);
            elseif strcmp(psychscoretype,'BDI-II Subscores') | strcmp(psychscoretype,'SAS Apathy')
                ylabel([testlist{jj},' Score']);
            else
                ylabel([testlist{jj},' Z-Score']);
            end
            
            if length(R_psych{reg}{jj})>1
                title([ChannelNamesComb{reg},' ',trial_label,testlist{jj},' ',SaveName,' R=',num2str(R_psych{reg}{jj}(1,2)),' P=',num2str(P_psych{reg}{jj}(1,2))]);
            else
                title([ChannelNamesComb{reg},' ',trial_label,testlist{jj},' ',SaveName,' R=',num2str(R_psych{reg}{jj}(1)),' P=',num2str(P_psych{reg}{jj}(1))]);
            end
           
            saveas(f1,[PicSaveDir,ChannelNamesComb{reg},' ',trial_label,testlist{jj},' ',SaveName]);
            saveas(f1,[PicSaveDir,ChannelNamesComb{reg},' ',trial_label,testlist{jj},' ',SaveName],'jpeg');
            
            close
            clear coefficients xFit yFit
            
            nsize{reg}(jj)=size(psychcomblim,2);
        end
        
    end
end

StatsSaveDir=[DataSaveDir,'Stats/Task/'];

if exist(StatsSaveDir,'dir')~=7
    mkdir(StatsSaveDir);
end
StatName='Stats';

if strcmp(trialname,'Incorrect')
    save([StatsSaveDir,psychscoretype,' ',SaveName,' ',StatName,' ',trialname],'nsize','R_psych','P_psych','RL_psych','RU_psych','testlist','ChannelNamesComb','trialtype','powrange','clusterver');
elseif strcmp(trialname,'Correct')
    save([StatsSaveDir,psychscoretype,' ',SaveName,' ',StatName],'nsize','R_psych','P_psych','RL_psych','RU_psych','testlist','ChannelNamesComb','trialtype','powrange','clusterver');
end

end
