# Supplementary material for: Movement Disorder Patients with Depression Have Altered Corticostriatal Alpha-Beta Power Response to Reward and Loss
Source: eNeuro. 2026 Jul 9;13(7):ENEURO.0008-26.2026. doi: 10.1523/ENEURO.0008-26.2026 (PMC13364504; doi:10.1523/ENEURO.0008-26.2026)
Supplement: Data Analysis Code — The code/software described in the paper is freely available online at https://github.com/qhelen/MD-Depression-Reward. Download Data Analysis Code, ZIP file. [file eneuro-13-ENEURO.0008-26.2026-s009.zip › Code to Share/VerbWMSecondLevelClustersCallContainer.m]

% Container to call function for second-level Clusters

% Set up paramaters
% datatype='Bursts';
datatype='Power';
powvers='V4';
trialtype='AllEmotion';
data_structure='timefreq'; % Run cluster-based permutation on time-frequency data
% data_structure='bandavg'; % Run cluster-based permutation on frequency band-averaged data
if strcmp(data_structure,'bandavg')
    powrange='Alpha-Beta';
else
    powrange='';
end

aligntypelist={'ImOn'};

for aa=1:length(aligntypelist)
    aligntype=aligntypelist{aa};
    
    if strcmp(datatype,'Power')
        SaveName=[aligntype,' ',trialtype,' Combined Two Back PD ET Trial Subject Table ',data_structure,' ',powvers,' Cat'];
    elseif strcmp(datatype,'Bursts')
        if strcmp(aligntype,'ImOn') | strcmp(aligntype,'PromptOn')
            SaveName=[aligntype,' ',trialtype,' Combined Two Back PD ET Impairment Trial Subject Table Bursts ',data_structure,' ',powvers,' Cat'];
        end
    end
    if strcmp(data_structure,'bandavg')
        SaveName=[powrange,' ',SaveName];
    end
    load(SaveName); % Load data
    
    for reg=1:length(ChannelNamesComb)
        
        brain_rgn=ChannelNamesComb{reg};
        
        subjID=unique(allcond_table{reg}.Subject);
        
        VerbWM_SecondLevelClusters_permutestref_func(brain_rgn,aligntype,trialtype,data_structure,datatype,subjID,powrange)
        VerbWM_SecondLevelClusters_bychannel_permutestref_func(brain_rgn,aligntype,trialtype,data_structure,datatype,subjID,powrange)
        
        
    end
end
